# Supplementary material for: The therapeutic effect of hyperbaric oxygen therapy in patients with severe to profound idiopathic sudden sensorineural hearing loss
Source: Sci Rep. 2024 Feb 9;14:3321. doi: 10.1038/s41598-024-53978-1 (PMC10858205; doi:10.1038/s41598-024-53978-1)
Supplement: Supplementary file 1 — Supplementary Tables. [file 41598_2024_53978_MOESM1_ESM.xlsx]

## Sheet: ABCD Group
Supplementary Table S1. Data of total SSNHL Patient
Abbreviations: HTN, Hypertension ; HL, Hyperlipidemia; DM, Diabetes mellitus; MPD, Methylprednisolone; HBOT, Hyperbaric oxygen therapy; ITS, Intratympanic steroids; PTA, Pure-tone average
Group A 1 Group B 2 Group C 3 Group D 4	Age	sex M =1 F =2	PMHx 0. N 1. HTN 2. HL 3. DM 4.Vascular disease	Staff	onset	admission 1. adm O 2.adm X	adm date	discharge	dizzi 1. O 2. X	vestibulopathy 1. O 2. X	MPD 1. MPD O 2. MPD X	onset ~ treatment	MPD date	MPD day	MPD	ITS 1. ITS O 2. salvage 3. ITS X	Salvage HBOT 1. O 2. X	HBOT 1. O 2. X	HBOT initiation date	onset ~ HBOT	HBOT	HBOT date	Fail 1. fail O 2. fail X	Side 1. R 2. L	onset ~ Initial PTA	Initial PTA date	10	Initial PTA air	250	500	1	2	3	4	8	SA	WR	~10days f/u PTA date	initial ~ 10 PTA	~10days f/u PTA air	250	500	1	2	3	4	8	SA	WR
1	45	2	0	H	2021-02-10	1	2021-02-16	2021-02-20	2	2	1	1	2021-02-11	5	12	3	2	1	2021-02-17	7	7	21.02.17~02.19/21.02.22~02.24/21.03.02	2	2	5	2021-02-15	2021-02-25	80	80	90	85	75	70	70	85	75	0	2021-02-19	29	51	30	55	65	50	45	35	70	50	28
1	30	1	0	H	2021-02-14	1	2021-02-17	2021-02-22	2	2	1	2	2021-02-16	5	12	3	2	1	2021-02-19	5	6	21.02.19/21.02.22~02.26	2	2	2	2021-02-16	2021-02-26	81	85	90	85	85	75	65	70	0	0	2021-02-22	46	35	35	45	50	30	15	15	20	25	100
1	79	2	1,2	H	2021-11-23	1	2021-11-30	2021-12-05	1	1	1	8	2021-12-01	5	12	3	2	1	2021-12-01	8	14	21.12.01~12.03/21.12.06~12.10/21.12.14~12.17/21.12.21~12.22	2	2		2021-11-30		85	90	90	85	80	80	85	95	0	0	2021-12-02		80	80	85	80	75	80	80	90	0	0
1	47	1	1	H	2022-05-29	1	2022-05-31	2022-06-03	2	2	1	2	2022-05-31	5	12	3	2	1	2022-05-30	1	5		2	1		2022-05-30		91	85	100	95	90	85	80	75	85	0	2022-06-02		42	25	50	55	40	25	15	30	30	100
1	47	1	0	H	2021-08-14	2			2	2						3	2	1	2021-08-25	11	29	(#1)21.08.25~08.27/21.08.30~09.03/21.09.06~09.10/21.09.13/(#2)21.09.14~21.09.17/21.09.23~09.24/21.09.27~10.01/21.10.05~10.08	2	1	10	2021-08-24		91	95	95	90	90	95	90	90	0	0
1	79	1	1	H	2022-04-19	2			2		1	2	2022-04-21	5	12	3	2	1	2022-04-21	2	4		2	1	2	2022-04-21	2022-05-01	92	100	105	100	90	85	75	85	0	0	2022-04-26	-6	98	100	110	105	95	85	80	90	0	0
1	20	1	0	H	2021-05-14	1	2021-05-17	2021-05-21	2	2	1	3	2021-05-17	5	12	3	2	1	2021-05-18	4	4	21.05.18/21.05.20/21.05.21/21.05.25	2	1	3	2021-05-17	2021-05-27	98	105	105	105	100	90	80	70	0	0	2021-05-27	40	58	70	80	70	45	35	35	50	40	52
1	70	2	4	H	2021-04-20	1	2021-04-21	2021-04-27	1	1	1	3	2021-04-23	5	12	3	2	1	2021-04-23	3	14	21.04.23/21.04.26~04.30/21.05.03~05.07/21.05.10/21.05.12~05.14	2	2	4	2021-04-24	2021-05-04	101	105	110	115	100	90	80	75	0	0	2021-05-04	3	98	100	105	105	95	90	85	85	0	0
1	48	1	1,2	H	2021-05-31	1	2021-06-01	2021-06-05	2	2	1	1	2021-06-01	5	12	3	2	1	2021-06-02	2	14	21.06.02~06.04/21.06.07~06.08/21.06.15~06.16/21.06.18/21.06.23/21.06.23~06.24/21.07.02	2	2	1	2021-06-01	2021-06-11	102	55	110	115	100	95	85	85	0	0	2021-06-05	30	72	80	85	80	65	65	60	85	75	36
1	39	1	0	H	2022-06-01	1	2022-06-02	2022-06-07	1	1	1	2	2022-06-03	5	12	3	2	1	2022-06-02	1	14		2	1		2022-06-02		105	100	110	110	105	95	100	x	0	0	2022-06-04		95	100	100	100	95	85	95	95	0	0
1	65	1	1.2	H	2022-06-13	1	2022-06-20	2022-06-24	2	2	1	7	2022-06-20	5	12	3	2	1	2022-06-21	8			2	1		2022-06-20		106	100	110	115	105	95	85	90	0	0	2022-06-22		106	100	110	115	105	95	85	95	0	0
1	61	2	1,3	H	2021-10-04	1	2021-10-05	2021-10-09	1	1	1	2	2021-10-06	5	12	3	2	1	2021-10-08	4	9	21.10.08/21.10.12/21.10.14/21.10.18/21.10.20~10.21/21.10.26/21.10.28/21.10.29	2	2	2	2021-10-06	2021-10-16	106	60	110	110	105	100	100	95	0	0	2021-10-08	0	106	105	110	115	105	100	95	95	-	-
1	62	1	4	H	2022-07-??	1	2022-07-04	2022-07-09	2	2	1		2022-07-05	5	12	3	2	1	2022-07-05	4			2	1		2022-07-04		108	95	110	120	105	95	100	90	0	0	2022-07-06		96	65	110	100	90	85	90	90	0	0
1	44	1	1.3	H	2022-02-17	1	2022-02-19	2022-02-23	2		1	2	2022-02-19	5	10	3	2	1	2022-02-21	4	14		2	2	1	2022-02-18	2022-02-28	111	75	100	115	115	115	115	95	0	0	2022-02-21	35	76	35	50	85	85	90	85	90	50	16
1	60	2	1.2.4	H	2022-01-18	1	2022-01-16	2022-01-25	1	1	1	2	2022-01-20	5	12	3	2	1	2022-01-20	2	14	1.20,21/1.24~28/2.3~4/2.7~11	2	1	0	2022-01-18	2022-01-28	114	80	110	115	115	115	115	95	0	0	2022-01-24	12	102	75	90	90	115	115	115	95	-	-
1	31	2	0	H	2021-09-23	1	2021-09-28	2021-10-02	2	2	1	2	2021-09-25	5	8	3	2	1	2021-09-30	7	19	(#1)21.09.30~10.01/21.10.05~10.08/21.10.12~10.15/21.10.18~10.21/(#2)21.10.25~10.29	2	1	4	2021-09-27	2021-10-07	114	105	110	115	115	115	115	95	0	0	2021-10-07	44	70	45	55	70	60	75	95	95	45	28
1	40	1	0	H	2022-03-28	1	2022-04-01	2022-04-06	2		1	0	2022-03-28	5	12	3	2	1	2022-04-04	7	14		2	1	0	2022-03-28	2022-04-07	114	105	110	115	115	115	115	95	0	0	2022-04-05	12	102	100	110	110	100	90	90	95	0	0
2	46	2	0		2019-07-07	1			2		1	1	2019-07-08			3	2	2						2	1	2019-07-08	2019-07-18	84										2019-07-18		22
2	76	2	1,2	H	2020-08-11	1	2020-08-13	2020-08-17	2	2	1	2	2020-08-13	5	12	3	2	2						1	2	2020-08-13	2020-08-23	88	100	100	100	85	75	65	70	80	32	2020-08-17	29	59	45	70	70	55	45	40	60	45	60
2	49	1	0	H	2021-05-20	2			2	2	1	5	2021-05-25	5	12	3	2	2						1	5	2021-05-25	2021-06-04	91	100	100	100	90	80	75	95	0	0	2021-05-31	55	36	25	65	40	20	25	20	50	-	-
2	80	1	1	SK	2020-07-08	1	2020-07-09	2020-07-12	1	1	1	7	2020-07-15	5	10	3	2	2						1	2	2020-07-10	2020-07-20	92	70	65	80	110	115	115	90	70	20	2020-07-11	43927	105	95	105	95	105	115	115	-	-	-
2	59	2	2	H	2020-04-29	1	2020-05-06	2020-05-10	1	1	1	0	2020-04-29	5	10	3	2	2						2	5	2020-05-04	2020-05-14	100	90	100	100	105	95	90	85	0	0	2020-05-11	43903	62	60	70	70	60	50	55	80	60	28
2	30	1	0	H	2020-08-25	1	2020-08-25	2020-08-29	1	1	1	0	2020-08-25	5	12	3	2	2						2	0	2020-08-25	2020-09-04	108	100	110	115	110	105	95	85	0	0	2020-08-29	43988	90	80	85	90	85	90	100	85	-	-
2	29	2	0	H	2020-03-22	1	2020-03-23	2020-03-27	1	2	1	1	2020-03-23	5	12	3	2	2						1	1	2020-03-23	2020-04-02	114	80	110	115	115	115	115	90	0	0	2020-03-27	15	99	80	90	100	105	100	9	90	-	-
2	53	2	2	H	2020-10-24	1	2020-10-26	2020-10-30	1	1	1	2	2020-10-26	5	12	3	2	2						1	2	2020-10-26	2020-11-05	114	95	110	115	115	115	115	90	0	0	2020-10-30	25	89	95	100	100	85	75	70	90	-	-
2	65	1	0	H	2020-08-09	1	2020-08-10	2020-08-14	1	1	1	1	2020-08-10	5	12	3	2	2						1	1	2020-08-10	2020-08-20	114	100	110	115	115	115	115	90	0	0	2020-08-20	43961	102	100	110	100	95	100	105	90	-	-
2	77	1	1,2	H	2020-01-02	1	2020-01-06	2020-01-10	1	1	1	4	2020-01-06	5	12	3	2	2						1	4	2020-01-06	2020-01-16	114	100	110	115	115	115	115	90	0	0	2020-01-10	43732	114	100	110	115	115	115	115	90	-	-
3	47	2	0	SK	2021-12-01	1	2021-12-08	2021-12-13	2	2	1	7	2021-12-08	5	12	1	2	1	2021-12-09	8	14	21.12.09~12.10/21.12.13~12.17/21.12.20~12.21/21.12.24/21.12.28/21.12.31/22.01.04/22.01.06	2	2	7	2021-12-08	2021-12-18	82	30	30	100	100	115	100	95	30	24	2021-12-13	-2	84	30	30	100	100	115	105	95	30	28
3	31	2	0	SK	2021-12-22	1	2021-12-29	2022-01-03	1	2	1	7	2021-12-29	5	12	1	2	1	2021-12-30	8	6	21.12.30~12.31/22.01.03/22.01.18/22.02.03/22.02.04	2	2	7	2021-12-29	2022-01-08	82	75	80	85	80	85	85	95	80	12	2022-01-03	10	72	55	60	70	80	80	80	95	65	12
3	31	1	3	SK	2021-10-07	1	2021-10-13	2021-10-18	2	2	1	7	2021-10-14	5	12	1	2	1	2021-10-14	7	11	21.10.14~10.15/21.10.18/21.10.20~10.21/21.10.25~10.26/21.10.29/21.11.05/21.11.15/21.11.22	2	1	6	2021-10-13	2021-10-23	82	85	90	90	80	65	70	65	70	0	2021-10-18	37	45	35	50	65	35	20	30	35	35	64
3	45	1	0	SK	2021-08-29	1	2021-09-03	2021-09-08	1	1	1	6	2021-09-04	5	12	1	2	1	2021-09-06	8	14	21.09.06~09.10/21.09.13~09.17/21.09.23~09.24	2	2	5	2021-09-03	2021-09-13	84	85	90	90	85	75	70	80	0	0	2021-09-08	-12	96	100	105	110	95	85	75	75	-	-
3	20	2	0	SK	2021-09-08	1	2021-09-15	2021-09-20	2	2	1	8	2021-09-16	5	10	1	2	1	2021-09-16	8	29	(#1)21.09.16~09.17/21.09.23~09.24/21.09.27~10.01/21.10.05~10.08/21.10.12/(#2)21.10.13~10.15/21.10.18~10.22/21.10.25/21.10.27~10.29/21.11.02~11.05/21.11.08	2	2	7	2021-09-15	2021-09-25	86	85	90	90	85	85	80	85	80	0	2021-09-18	6	80	85	80	85	80	85	75	75	-	-
3	35	1	3	SK	2021-06-06	1	2021-06-09	2021-06-14	2	2	1	3	2021-06-09	5	12	1	2	1	2021-06-10	4	14	21.06.10~06.11/21.06.14~06.18/21.06.22~06.05/21.06.29~07.01	2	1	3	2021-06-09	2021-06-19	86	85	85	80	75	85	105	95	0	0	2021-06-14	-8	94	85	90	90	85	95	110	95	-	-
3	58	2	1	SK	2022-03-16	1	2022-03-19	2022-03-23	2		1	0	2022-03-16			1	2	1	2022-03-21	5	6		2	1	2	2022-03-18	2022-03-28	86	75	80	90	90	85	85	85	0	0	2022-03-23	28	58	70	70	60	60	50	40	80	50	68
3	51	1	??	SK	2022-06-11	2			1	1	1					1	2	1	2022-06-21	10	15		2	2		2022-06-21		88	80	80	80	90	100	100	95	0	0
3	51	1	1,2	H	2021-09-25	1	2021-09-28	2021-10-02	1	2	1	3	2021-09-28	5	12	1	2	1	2021-09-28	3	34	(#1)21.09.28~10.01/21.10.05~10.06/21.10.08/21.10.12~10.13/21.10.15/21.10.18/21.10.20~10.22/(#2)21.10.25~10.26/21.10.28~10.29/21.11.05/21.11.08/21.11.10/21.11.12/21.11.17/21.11.19/21.11.22/21.11.24/21.11.26/21.11.29/21.12.07/21.12.09/21.12.14/21.12.16/21.12.21/21.12.23	2	1	2	2021-09-27	2021-10-07	89	90	90	90	85	90	90	95	0	0	2021-10-07	0	89	85	90	90	85	85	90	95	0	0
3	52	1	0	SK	2022-06-08	1	2022-06-16	2022-06-20	2	2	1	9	2022-06-17	5	12	1	2	1	2022-06-17	9	13		2	1		2022-06-15		89	95	95	95	85	80	75	80	0	0	2022-06-17		85	90	100	90	75	75	75	75	75	0
3	45	1	3	SK	2021-09-12	2	2021-09-17	2021-09-22	2	2	1	6	2021-09-18	5	12	1	2	1	2021-09-23	11	5	21.09.23~09.24/21.09.28~09.29/21.10.01	2	1	4	2021-09-16	2021-09-26	89	90	100	90	95	85	70	65	0	0	2021-09-23	70	19	20	20	25	25	15	5	15	20	100
3	29	1	0	SK	2021-11-28	1	2021-12-01	2021-12-06	1	1	1	4	2021-12-02	5	12	1	2	1	2021-12-02	4	14	21.12.02~12.03/21.12.06~12.10/21.12.13~12.17/21.12.20/21.12.22	2	2	3	2021-12-01	2021-12-11	90	105	105	100	85	85	70	75	0	0	2021-12-06	15	75	65	75	70	85	80	70	60	65	16
3	60	1	1,3	SK	2022-05-25	1	2022-05-27	2022-05-31	2	2	1	3	2022-05-28	5	12	1	2	1	2022-05-27	2	8		2	1		2022-05-26		90	55	105	95	90	80	70	65	75	0	2022-05-28		56	30	65	65	50	40	45	60	40	84
3	39	1	3	SK	2021-01-19	1	2021-01-21	2021-01-25	1		1	2	2021-01-21	5	12	1	2	1	2021-01-26	7	14	21.01.26~01.28/21.02.01~02.05/21.02.08~02.10/21.02.16~02.18	2	1	2	2021-01-21	2021-01-31	91	80	95	95	95	85	80	90	0	0	2021-01-25	36	55	20	40	60	40	75	80	85	35	72
3	49	2	0	H	2021-12-27	2			1	2	1					1	2	1	2022-01-10	14	17	(#1)22.01.10~01.14/22.01.17~01.21/22.01.24~01.27/(#2)22.02.07~02.09	2	1	14	2022-01-10		92	40	95	95	90	90	90	95	0	0
3	40	1	1,3	SK	2021-11-07	1	2021-11-11	2021-11-16	2	2	1	5	2021-11-12	5	12	1	2	1	2021-11-12	5	14	21.11.12/21.11.15~11.19/21.11.22~11.26/21.11.29~12.01	2	1	4	2021-11-11	2021-11-21	94	80	100	95	95	85	85	95	0	0	2021-11-16	50	44	25	45	60	35	35	35	50	35	100
3	67	1	3,4	SK	2021-12-11	1	2021-12-15	2021-12-19	2	2	1	4	2021-12-15	5	12	1	2	1	2021-12-15	4	14	21.12.15~12.17/21.12.20~12.24/21.12.27~12.31/22.01.03	2	2	3	2021-12-14	2021-12-24	95	60	100	100	100	90	80	75	0	0	2021-12-18	53	42	25	35	45	45	40	45	60	30	88
3	25	1	0	SK	2022-05-02	1			2		1	2	2022-05-04	5	12	1	2	1	2022-05-09	7	13		2	1	4	2022-05-06	2022-05-16	98	95	105	105	90	85	90	95	0	0	2022-05-11	14	84	75	80	80	85	80	90	95	75	0
3	41	1	??	H	2022-06-12	2			2	2	1	4	2022-06-16			1	2	1	2022-06-21	9			2	1		2022-06-21		99	100	105	105	95	90	85	85	0	0
3	61	2	0	SK	2021-09-21	1	2021-09-29	2021-10-03	2	2	1	2	2021-09-23	5	10	1	2	1	2021-09-30	9	28	(#1)21.09.30~10.01/21.10.05~10.08/21.10.12~10.15/21.10.18~10.21/(#2)21.10.25~10.28/21.11.01~11.03/21.11.05/21.11.10~11.12/21.11.15~11.17	2	1	2	2021-09-23	2021-10-03	99	50	65	100	115	115	115	95	80	0	2021-10-02	-7	106	100	105	105	115	115	100	95	-	-
3	31	2	0	H	2021-11-27	2			1	2	1	1	2021-11-28	5		2	2	1	2021-12-02	5	14	21.12.02~12.03/21.12.06~12.10/21.12.13~12.17/21.12.20~12.21	2	1	5	2021-12-02	2021-12-12	100	70	85	90	110	115	115	95	0	0	-
3	45	1	1,3	SK	2021-07-21	1	2021-07-21	2021-07-25	2	2	1	0	2021-07-21	5	12	1	2	1	2021-07-23	2	7	21.07.23/21.07.26/21.07.28/21.07.30/21.08.02~08.03/21.08.05	2	1	0	2021-07-21	2021-07-31	101	100	105	105	105	90	90	75	0	0	2021-07-24	-13	114	105	110	115	115	115	115	95	-	-
3	39	1	0	SK	2022-05-19	1	2022-05-21	2022-05-25	2	2	1	2	2022-05-21	5	12	1	2	1	2022-05-23	4	11		2	2		2022-05-20		101	100	110	110	95	95	90	90	0	0	2022-05-23		109	100	110	115	105	100	105	95	0	0
3	72	2	1	SK	2021-09-23	2			1	1	1	1	2021-09-24	5	12	1	2	1	2021-09-28	5	28	(#1)21.09.28~10.01/21.10.05~10.08/21.10.12~10.15/21.10.18~10.19/(#2)21.10.20~10.22/21.10.25~10.29/21.11.01~11.05/21.11.08	2	2	5	2021-09-28	2021-10-08	102	105	110	110	95	95	95	95	15	0	2021-10-06	4	98	105	110	105	85	90	90	90	-	-
3	59	2	1,2	SK	2021-11-17	1	2021-11-17	2021-11-22	1	1	1	0	2021-11-17	5	12	1	2	1	2021-11-18	1	35	(#1)21.11.18~11.19/21.11.22~11.26/21.11.29~12.03/21.12.06~12.07/(#2)21.12.08~12.10/21.12.13~12.17/21.12.20~12.24/21.12.27~12.31/22.01.03~01.06	2	2	0	2021-11-17	2021-11-27	106	105	110	115	110	100	90	95	0	0	2021-11-22	25	81	90	90	90	75	70	70	90	70	8
3	54	1	0	H	2021-03-14	1	2021-03-16	2021-03-20	1	1	1	1	2021-03-15	6	12	2	2	1	2021-03-17	3	7	21.03.17~03.19/21.03.25/21.03.29/21.04.01/21.04.08	2	1	1	2021-03-15	2021-03-25	109	80	95	110	115	115	115	95	0	0	2021-03-25	5	104	75	85	100	115	115	115	95	0	0
3	67	2	1,3,4	H	2021-07-30	1	2021-08-02	2021-08-11	2	2	1	3	2021-08-02	4	12	1	2	1	2021-08-05	6	14	21.08.05~08.06/21.08.09~08.10/21.12.23~12.24/21.12.27~12.28/22.01.04~01.05/22.01.18~01.21	2	1	3	2021-08-02	2021-08-12	110	60	95	115	115	115	115	95	0	0	2021-08-09	-1	111	90	110	110	110	95	115	95	-	-
3	62	2	1	SK	2022-02-21	1	2022-02-23	2022-02-28	1	1	1	0	2022-02-21			1	2	1	2022-02-24	3	14		2	2	2	2022-02-23	2022-03-05	111	105	110	115	115	115	105	95	0	0	2022-02-28	23	88	100	100	95	90	75	65	90	-	-
3	33	2	0	SK	2022-02-18	1	2022-02-24	2022-03-04	2		1	2	2022-02-20			1	2	1	2022-02-24	6	42		2	1	5	2022-02-23	2022-03-05	111	105	105	110	115	115	115	95	0	0	2022-03-03	0	111	100	105	110	115	115	115	95	-	-
3	34	1	1	SK	2022-06-15	1	2022-06-15	2022-06-20	2	2	1	0	2022-06-15	5	12	1	2	1	2022-06-16	1	26		2	2		2022-06-15		112	45	110	115	115	110	110	85	80	0	2022-06-16		109	80	110	115	105	105	95	95	0	0
3	47	2	0	SK	2021-09-25	1	2021-10-02	2021-10-07	1	1	1		?			1	2	1	2021-10-08	13	28	(#1)21.10.08/21.10.12~10.15/21.10.18~10.22/21.10.25~10.28/(#2)21.10.05~10.07/21.10.29/21.11.01~11.05/21.11.08~11.10/21.11.12/21.11.15	2	1	7	2021-10-02	2021-10-12	112	60	110	115	115	115	110	95	0	0	2021-10-07	-2	114	70	110	115	115	115	115	95	-	-
3	43	2	1.2	H	2022-03-26	1	2022-03-27	2022-04-01	1	1	1	1	2022-03-27	5	12	2	2	1	2022-03-29	3	25		2	1	3	2022-03-29	2022-04-08	114	105	110	115	115	115	115	90	0	0	2022-04-07	0	114	105	110	115	115	115	115	95	0	0
3	61	1	1	H	2021-05-07	1	2021-05-10	2021-05-14	2	2	1	1	2021-05-08	2+5	5+12	2	2	1	2021-05-11	4	14	21.05.11~05.14/21.05.17/21.06.07/21.06.09/21.06.11/21.06.14/21.06.16/21.06.21/21.06.23/21.06.25/21.06.28	2	1	3	2021-05-10	2021-05-20	114	95	110	115	115	115	115	95	0	0	2021-05-20	0	114	105	110	115	115	115	115	95	0	0
3	51	1	0	H	2021-12-17	1	2021-12-19	2021-12-23	1	1	1	2	2021-12-19	5	12	2	2	1	2021-12-20	3	28	(#1)21.12.20~12.24/21.12.27~12.31/22.01.03~01.06/(#2)22.01.11~01.14/22.01.17~01.21/22.01.24~01.28	2	2	1	2021-12-18	2021-12-28	114	105	110	115	115	115	115	95	0	0	2021-12-20	0	114	105	110	115	115	115	115	95	-	-
3	38	1	0	SK	2021-03-31	1	2021-03-31	2021-04-05	2	2	1	0	2021-03-31	5	12	1	2	1	2021-04-01	1	14	21.04.01~04.02/21.04.05~04.09/21.04.12~04.16/21.04.19~04.20	2	1	0	2021-03-31	2021-04-10	114	100	110	115	115	115	115	95	0	0	2021-04-05	0	114	105	110	115	115	115	115	95	-	-
3	37	2	1	H	2021-11-26	1	2021-11-29	2021-12-04	1	1	1	1	2021-11-27	5	12	2	2	1	2021-11-30	4	28	(#1)21.11.30~12.03/21.12.06~21.12.10/21.12.13~21.12.17/(#2)21.12.20~12.24/21.12.27~12.31/22.01.03~01.04/22.01.06~01.07	2	1	3	2021-11-29	2021-12-09	114	105	110	115	115	115	115	95	0	0	2021-12-09	84	30	15	15	15	15	25	75	95	15	96
3	25	1	0	SK	2021-10-10	1	2021-10-13	2021-10-18	1	1	1	3	2021-10-13	5	12	1	2	1	2021-10-14	4	11	21.10.14~10.15/21.10.18/21.10.22/21.10.25/21.10.27/21.11.01/21.11.03/21.11.05/21.11.10/21.11.15	2	1	3	2021-10-13	2021-10-23	114	105	110	115	115	115	115	95	0	0	2021-10-18	34	80	60	70	80	85	95	85	90	65	56
4	42	2	0		2018-08-11	1			2		1	3	2018-08-14			1								1		2018-08-13		80
4	51	2	0		2018-08-18				2		1	10	2018-08-28			1								2		2018-08-28		80
4	48	1	0	SK	2020-10-09	1	2020-10-14	2020-10-19	2	2	1	5	2020-10-14	5	12	1	2	2						2	5	2020-10-14	2020-10-24	82	40	90	85	85	80	70	70	0	0	2020-10-19	44093	35	10	25	50	35	30	30	50	20	100
4	50	1	0	SK	2020-09-09	1	2020-09-16	2020-09-21	2	2	1	7	2020-09-16	5	12	1	2	2						1	7	2020-09-16	2020-09-26	82	80	90	90	80	80	70	75	0	0	2020-09-21	44041	59	50	65	70	50	45	50	60	50	48
4	38	1	3		2018-09-25	1			2		1	0	2018-09-25			1								2		2018-09-27		84
4	55	2	0		2019-12-06	2			2		1	3	2019-12-09			1	2	2						2	3	2019-12-09	2019-12-19	84										2019-12-16		84
4	39	1	0		2019-04-17	1			1		1	1	2019-04-18			2	2	2						1	1	2019-04-18	2019-04-28	85										2019-04-22		85
4	40	1	0	SK	2020-04-19	1	2020-04-24	2020-04-29	2	2	1	5	2020-04-24	5	12	1	2	2						1	5	2020-04-24	2020-05-04	85	90	90	90	80	80	75	80	0	0	2020-04-29	43896	59	60	65	70	55	45	45	60	60	4
4	63	1	3.4		2019-10-19	1			1	1	1	0	2019-10-19			2	2	2						2	2	2019-10-21	2019-10-31	85										2019-10-31		65
4	49	2	0		2018-12-31	1			2		1	1	2019-01-01			1	2	2						2	-52	2019-01-07	2019-01-17	86
4	65	1	2		2018-12-09	1			2		1	4	2018-12-13			2								1		2018-12-10		86
4	51	2	3		2019-06-05	1			2		1	2	2019-06-07			1	2	2						2	2	2019-06-07	2019-06-17	88										2019-06-11		15
4	51	1	0	SK	2020-06-24	2			2	2	1	2	2020-06-26	5	12	1	2	2						2	2	2020-06-26	2020-07-06	89	30	95	95	90	75	75	80	65	12	2020-07-01	43998	20	15	30	30	10	10	10	25	15	100
4	40	1	0		2019-08-10	1			2		1	3	2019-08-13			1	2	2						2	3	2019-08-13	2019-08-23	92										2019-08-17		44
4	49	1	0		2019-01-15	1			2		1	3	2019-01-18			1	2	2						1	3	2019-01-18	2019-01-28	92										2019-01-23		66
4	53	1			2018-04-01	2			2		1	3	2018-04-04			2								1		2018-04-04		92
4	77	1	1,2	H	2020-05-27	1	2020-06-02	2020-06-06	2	2	1	4	2020-05-31	5	10	1	2	2						1	6	2020-06-02	2020-06-12	92	85	95	90	95	90	90	80	95	0	2020-06-04	43906	88	55	85	85	90	90	85	80	-	-
4	27	2	0		2018-08-28	1			1		1	3	2018-08-31			1								2		2018-08-31		95
4	58	1	1.3		2019-12-01	1			2		1	5	2019-12-06			1	2	2						2	5	2019-12-06	2019-12-16	95
4	67	2	4		2018-03-31	1	2018-04-04	2018-04-09	2		1	4	2018-04-04			1								2		2018-04-03		96
4	68	2	1.3		2018-12-02	1			2		1	1	2018-12-03			2								2		2018-12-03		96
4	50	1	0		2018-11-09	1			2		1	0	2018-11-09			1								2		2018-11-09		98
4	81	1	1.2		2018-12-18	1			2		1	3	2018-12-21			1								2		2018-12-21		98
4	37	1	0		2018-05-01	1			1		1	1	2018-05-02			1								2		2018-05-02		99
4	40	1	1		2018-04-06	1			2		1	0	2018-04-06			2								2		2018-04-09		102
4	56	2	2,4	H	2020-04-13	1	2020-04-14	2020-04-18	1	2	1	1	2020-04-14	5	12	2	2	2						1	1	2020-04-14	2020-04-24	104	85	100	105	105	105	105	95	0	0	2020-04-18	0	104	100	110	105	100	100	95	90	-	-
4	43	1	0		2018-10-04	1			2		1	2	2018-10-06			1								2		2018-10-08		106
4	47	2	1.2		2019-02-20	1			1	1	1	1	2019-02-21			1	2	2						1	1	2019-02-21	2019-03-03	108
4	64	1	0		2019-07-21	1			2		1	2	2019-07-23			2	2	2						2	2	2019-07-23	2019-08-02	109
4	26	1	0		2019-07-01	1			1		1	2	2019-07-03			1	2	2						2	2	2019-07-03	2019-07-13	112										2019-07-08		102
4	37	1	0	H	2020-06-08	1	2020-06-08	2020-06-12	1	1	1	0	2020-06-08	5	12	2	2	2						2	0	2020-06-08	2020-06-18	112	95	105	115	115	115	1115	85	0	0	2020-06-12	43886	114	100	110	105	105	105	105	85	-	-
4	47	1	0		2019-02-21	2			1		1	0	2019-02-21			2	2	2						2	5	2019-02-26	2019-03-08	112										2019-03-05		114
4	66	2	0		2018-06-23	1			1		1	0	2018-06-23			1								2		2018-07-03		112
4	68	1	1		2018-01-08	2			1	1	1	1	2018-01-09			2								2		2018-01-09		112
4	76	2	2	H	2020-02-01	1	2020-02-11	2020-02-15	1	1	1	6	2020-02-07	6	12	1	2	2						2	9	2020-02-10	2020-02-20	112	80	105	115	115	115	115	85	0	0	2020-02-17	43780	101	65	75	110	110	110	110	85	-	-
4	26	2	0		2019-07-05	1			1	1	1	3	2019-07-08			2	2	2						1	3	2019-07-08	2019-07-18	114										2019-07-18		114
4	26	2	0		2018-01-02	1	2018-01-09	2018-01-15	2		1	7	2018-01-09			1								1		2018-01-09		114
4	28	2	0		2019-12-26	2			1	1	1	4	2019-12-30			1	2	2						2	8	2020-01-03	2020-01-13	114										2019-01-13		112
4	33	1	0		2019-12-02	1			1	1	1	1	2019-12-03			2	2	2						1	1	2019-12-03	2019-12-13	114										2019-12-07		102
4	35	2	0	SK	2020-09-17	1	2020-09-17	2020-09-27	1	1	1	1	2020-09-18	5	10	1	2	2						1	1	2020-09-18	2020-09-28	114	100	110	115	115	115	115	90	0	0	2020-09-26	3	111	105	110	115	115	105	105	90	0	0
4	40	1	0		2019-10-15	1			1		1	1	2019-10-16			1	2	2						2	1	2019-10-16	2019-10-26	114										2019-10-21		114
4	40	1	0		2019-07-20	2			1	1	1	3	2019-07-23			2	2	2						1	3	2019-07-23	2019-08-02	114
4	43	1	0		2019-03-21	2			2		1	7	2019-03-28			2	2	2						1	7	2019-03-28	2019-04-07	114										2019-04-04		114
4	49	1	2,3	H	2020-11-02	1	2020-11-02	2020-11-07	1	1	1	1	2020-11-03	5	12	2	2	2						1	0	2020-11-02	2020-11-12	114	105	110	115	115	115	115	90	0	0	2020-11-06	0	114	105	110	115	115	115	115	90	-	-
4	52	1	1.3	H	2022-04-02	1	2022-04-04	2022-04-09	1	1	1	3	2022-04-05	5	12	2	2	2						1	2	2022-04-04	2022-04-14	114	105	110	115	115	115	115	95	0	0	2022-04-08	0	114	105	110	115	115	115	115	95	-	-
4	58	2	1.2.3		2019-02-14	1			1	1	1	4	2019-02-18			2	2	2						1	4	2019-02-18	2019-02-28	114										2019-02-22		109
4	61	1	0		2019-12-20	1			1	1	1	3	2019-12-23			2	2	2						2	3	2019-12-23	2020-01-02	114										2020-01-02		91
4	64	1	1.3.4		2018-08-08	1			2		1	15	2018-08-23			2								1		2018-08-22		114
4	76	2	3	SK	2021-12-21	1	2021-12-24	2021-12-29	1	1	1	4	2021-12-25	5	10	1	2	2						1	3	2021-12-24	2022-01-03	114	105	110	115	115	115	115	95	0	0	2021-12-29	0	114	105	110	115	115	115	115	95	-	-
[truncated: 66 more columns]

## Sheet: Group A,B
Supplementary Table S2. Data of Group A and Group B
Abbreviations: HTN, Hypertension ; HL, Hyperlipidemia; DM, Diabetes mellitus; MPD, Methylprednisolone; HBOT, Hyperbaric oxygen therapy; ITS, Intratympanic steroids; PTA, Pure-tone average
Group A 1 Group B 2	Age	sex M =1 F =2	PMHx 0. N 1. HTN 2. HL 3. DM 4.Vascular disease	Staff	onset	admission 1. adm O 2.adm X	adm date	discharge	dizzi 1. O 2. X	vestibulopathy 1. O 2. X	MPD 1. MPD O 2. MPD X	onset ~ treatment	MPD date	MPD day	MPD	ITS 1. ITS O 2. salvage 3. ITS X	Salvage HBOT 1. O 2. X	HBOT 1. O 2. X	HBOT initiation date	onset ~ HBOT	HBOT	HBOT date	Fail 1. fail O 2. fail X	Side 1. R 2. L	onset ~ Initial PTA	Initial PTA date	10	Initial PTA air	250	500	1	2	3	4	8	SA	WR	~10days f/u PTA date	initial ~ 10 PTA	~10days f/u PTA air	250	500	1	2	3	4	8	SA	WR
1	45	2	0	H	2021-02-10	1	2021-02-16	2021-02-20	2	2	1	1	2021-02-11	5	12	3	2	1	2021-02-17	7	7	21.02.17~02.19/21.02.22~02.24/21.03.02	2	2	5	2021-02-15	2021-02-25	80	80	90	85	75	70	70	85	75	0	2021-02-19	29	51	30	55	65	50	45	35	70	50	28
1	30	1	0	H	2021-02-14	1	2021-02-17	2021-02-22	2	2	1	2	2021-02-16	5	12	3	2	1	2021-02-19	5	6	21.02.19/21.02.22~02.26	2	2	2	2021-02-16	2021-02-26	81	85	90	85	85	75	65	70	0	0	2021-02-22	46	35	35	45	50	30	15	15	20	25	100
1	47	2	0	SK	2021-12-01	1	2021-12-08	2021-12-13	2	2	1	7	2021-12-08	5	12	1	2	1	2021-12-09	8	14	21.12.09~12.10/21.12.13~12.17/21.12.20~12.21/21.12.24/21.12.28/21.12.31/22.01.04/22.01.06	2	2	7	2021-12-08	2021-12-18	82	30	30	100	100	115	100	95	30	24	2021-12-13	-2	84	30	30	100	100	115	105	95	30	28
1	31	2	0	SK	2021-12-22	1	2021-12-29	2022-01-03	1	2	1	7	2021-12-29	5	12	1	2	1	2021-12-30	8	6	21.12.30~12.31/22.01.03/22.01.18/22.02.03/22.02.04	2	2	7	2021-12-29	2022-01-08	82	75	80	85	80	85	85	95	80	12	2022-01-03	10	72	55	60	70	80	80	80	95	65	12
1	31	1	3	SK	2021-10-07	1	2021-10-13	2021-10-18	2	2	1	7	2021-10-14	5	12	1	2	1	2021-10-14	7	11	21.10.14~10.15/21.10.18/21.10.20~10.21/21.10.25~10.26/21.10.29/21.11.05/21.11.15/21.11.22	2	1	6	2021-10-13	2021-10-23	82	85	90	90	80	65	70	65	70	0	2021-10-18	37	45	35	50	65	35	20	30	35	35	64
1	45	1	0	SK	2021-08-29	1	2021-09-03	2021-09-08	1	1	1	6	2021-09-04	5	12	1	2	1	2021-09-06	8	14	21.09.06~09.10/21.09.13~09.17/21.09.23~09.24	2	2	5	2021-09-03	2021-09-13	84	85	90	90	85	75	70	80	0	0	2021-09-08	-12	96	100	105	110	95	85	75	75	-	-
1	79	2	1,2	H	2021-11-23	1	2021-11-30	2021-12-05	1	1	1	8	2021-12-01	5	12	3	2	1	2021-12-01	8	14	21.12.01~12.03/21.12.06~12.10/21.12.14~12.17/21.12.21~12.22	2	2		2021-11-30		85	90	90	85	80	80	85	95	0	0	2021-12-02		80	80	85	80	75	80	80	90	0	0
1	20	2	0	SK	2021-09-08	1	2021-09-15	2021-09-20	2	2	1	8	2021-09-16	5	10	1	2	1	2021-09-16	8	29	(#1)21.09.16~09.17/21.09.23~09.24/21.09.27~10.01/21.10.05~10.08/21.10.12/(#2)21.10.13~10.15/21.10.18~10.22/21.10.25/21.10.27~10.29/21.11.02~11.05/21.11.08	2	2	7	2021-09-15	2021-09-25	86	85	90	90	85	85	80	85	80	0	2021-09-18	6	80	85	80	85	80	85	75	75	-	-
1	35	1	3	SK	2021-06-06	1	2021-06-09	2021-06-14	2	2	1	3	2021-06-09	5	12	1	2	1	2021-06-10	4	14	21.06.10~06.11/21.06.14~06.18/21.06.22~06.05/21.06.29~07.01	2	1	3	2021-06-09	2021-06-19	86	85	85	80	75	85	105	95	0	0	2021-06-14	-8	94	85	90	90	85	95	110	95	-	-
1	58	2	1	SK	2022-03-16	1	2022-03-19	2022-03-23	2		1	0	2022-03-16			1	2	1	2022-03-21	5	6		2	1	2	2022-03-18	2022-03-28	86	75	80	90	90	85	85	85	0	0	2022-03-23	28	58	70	70	60	60	50	40	80	50	68
1	51	1	??	SK	2022-06-11	2	x	x	1	1	1		?타병원	?타병원	?타병원	1	2	1	2022-06-21	10	15		2	2		2022-06-21		88	80	80	80	90	100	100	95	0	0
1	51	1	1,2	H	2021-09-25	1	2021-09-28	2021-10-02	1	2	1	3	2021-09-28	5	12	1	2	1	2021-09-28	3	34	(#1)21.09.28~10.01/21.10.05~10.06/21.10.08/21.10.12~10.13/21.10.15/21.10.18/21.10.20~10.22/(#2)21.10.25~10.26/21.10.28~10.29/21.11.05/21.11.08/21.11.10/21.11.12/21.11.17/21.11.19/21.11.22/21.11.24/21.11.26/21.11.29/21.12.07/21.12.09/21.12.14/21.12.16/21.12.21/21.12.23	2	1	2	2021-09-27	2021-10-07	89	90	90	90	85	90	90	95	0	0	2021-10-07	0	89	85	90	90	85	85	90	95	0	0
1	52	1	0	SK	2022-06-08	1	2022-06-16	2022-06-20	2	2	1	9	2022-06-17	5	12	1	2	1	2022-06-17	9	13		2	1		2022-06-15		89	95	95	95	85	80	75	80	0	0	2022-06-17		85	90	100	90	75	75	75	75	75	0
1	45	1	3	SK	2021-09-12	2	2021-09-17	2021-09-22	2	2	1	6	2021-09-18	5	12	1	2	1	2021-09-23	11	5	21.09.23~09.24/21.09.28~09.29/21.10.01	2	1	4	2021-09-16	2021-09-26	89	90	100	90	95	85	70	65	0	0	2021-09-23	70	19	20	20	25	25	15	5	15	20	100
1	29	1	0	SK	2021-11-28	1	2021-12-01	2021-12-06	1	1	1	4	2021-12-02	5	12	1	2	1	2021-12-02	4	14	21.12.02~12.03/21.12.06~12.10/21.12.13~12.17/21.12.20/21.12.22	2	2	3	2021-12-01	2021-12-11	90	105	105	100	85	85	70	75	0	0	2021-12-06	15	75	65	75	70	85	80	70	60	65	16
1	60	1	1,3	SK	2022-05-25	1	2022-05-27	2022-05-31	2	2	1	3	2022-05-28	5	12	1	2	1	2022-05-27	2	8		2	1		2022-05-26		90	55	105	95	90	80	70	65	75	0	2022-05-28		56	30	65	65	50	40	45	60	40	84
1	47	1	1	H	2022-05-29	1	2022-05-31	2022-06-03	2	2	1	2	2022-05-31	5	12	3	2	1	2022-05-30	1	5		2	1		2022-05-30		91	85	100	95	90	85	80	75	85	0	2022-06-02		42	25	50	55	40	25	15	30	30	100
1	47	1	0	H	2021-08-14	2			2	2						3	2	1	2021-08-25	11	29	(#1)21.08.25~08.27/21.08.30~09.03/21.09.06~09.10/21.09.13/(#2)21.09.14~21.09.17/21.09.23~09.24/21.09.27~10.01/21.10.05~10.08	2	1	10	2021-08-24		91	95	95	90	90	95	90	90	0	0
1	39	1	3	SK	2021-01-19	1	2021-01-21	2021-01-25	1	검사안함	1	2	2021-01-21	5	12	1	2	1	2021-01-26	7	14	21.01.26~01.28/21.02.01~02.05/21.02.08~02.10/21.02.16~02.18	2	1	2	2021-01-21	2021-01-31	91	80	95	95	95	85	80	90	0	0	2021-01-25	36	55	20	40	60	40	75	80	85	35	72
1	49	2	0	홍석민	2021-12-27	2	해당없음	해당없음	1	2	1					1	2	1	2022-01-10	14	17	(#1)22.01.10~01.14/22.01.17~01.21/22.01.24~01.27/(#2)22.02.07~02.09	2	1	14	2022-01-10		92	40	95	95	90	90	90	95	0	0
1	79	1	1	H	2022-04-19	2			2		1	2	2022-04-21	5	12	3	2	1	2022-04-21	2	4		2	1	2	2022-04-21	2022-05-01	92	100	105	100	90	85	75	85	0	0	2022-04-26	-6	98	100	110	105	95	85	80	90	0	0
1	40	1	1,3	SK	2021-11-07	1	2021-11-11	2021-11-16	2	2	1	5	2021-11-12	5	12	1	2	1	2021-11-12	5	14	21.11.12/21.11.15~11.19/21.11.22~11.26/21.11.29~12.01	2	1	4	2021-11-11	2021-11-21	94	80	100	95	95	85	85	95	0	0	2021-11-16	50	44	25	45	60	35	35	35	50	35	100
1	67	1	3,4	SK	2021-12-11	1	2021-12-15	2021-12-19	2	2	1	4	2021-12-15	5	12	1	2	1	2021-12-15	4	14	21.12.15~12.17/21.12.20~12.24/21.12.27~12.31/22.01.03	2	2	3	2021-12-14	2021-12-24	95	60	100	100	100	90	80	75	0	0	2021-12-18	53	42	25	35	45	45	40	45	60	30	88
1	25	1	0	SK	2022-05-02	1			2		1	2	2022-05-04	5	12	1	2	1	2022-05-09	7	13		2	1	4	2022-05-06	2022-05-16	98	95	105	105	90	85	90	95	0	0	2022-05-11	14	84	75	80	80	85	80	90	95	75	0
1	20	1	0	H	2021-05-14	1	2021-05-17	2021-05-21	2	2	1	3	2021-05-17	5	12	3	2	1	2021-05-18	4	4	21.05.18/21.05.20/21.05.21/21.05.25	2	1	3	2021-05-17	2021-05-27	98	105	105	105	100	90	80	70	0	0	2021-05-27	40	58	70	80	70	45	35	35	50	40	52
1	41	1	??	H	2022-06-12	2	x	x	2	2	1	4	2022-06-16	?타병원	?타병원	1	2	1	2022-06-21	9			2	1		2022-06-21		99	100	105	105	95	90	85	85	0	0
1	61	2	0	SK	2021-09-21	1	2021-09-29	2021-10-03	2	2	1	2	2021-09-23	5	10	1	2	1	2021-09-30	9	28	(#1)21.09.30~10.01/21.10.05~10.08/21.10.12~10.15/21.10.18~10.21/(#2)21.10.25~10.28/21.11.01~11.03/21.11.05/21.11.10~11.12/21.11.15~11.17	2	1	2	2021-09-23	2021-10-03	99	50	65	100	115	115	115	95	80	0	2021-10-02	-7	106	100	105	105	115	115	100	95	-	-
1	31	2	0	H	2021-11-27	2	해당없음	해당없음	1	2	1	1	2021-11-28	5		2	2	1	2021-12-02	5	14	21.12.02~12.03/21.12.06~12.10/21.12.13~12.17/21.12.20~12.21	2	1	5	2021-12-02	2021-12-12	100	70	85	90	110	115	115	95	0	0	-
1	45	1	1,3	SK	2021-07-21	1	2021-07-21	2021-07-25	2	2	1	0	2021-07-21	5	12	1	2	1	2021-07-23	2	7	21.07.23/21.07.26/21.07.28/21.07.30/21.08.02~08.03/21.08.05	2	1	0	2021-07-21	2021-07-31	101	100	105	105	105	90	90	75	0	0	2021-07-24	-13	114	105	110	115	115	115	115	95	-	-
1	39	1	0	SK	2022-05-19	1	2022-05-21	2022-05-25	2	2	1	2	2022-05-21	5	12	1	2	1	2022-05-23	4	11		2	2		2022-05-20		101	100	110	110	95	95	90	90	0	0	2022-05-23		109	100	110	115	105	100	105	95	0	0
1	70	2	4	H	2021-04-20	1	2021-04-21	2021-04-27	1	1	1	3	2021-04-23	5	12	3	2	1	2021-04-23	3	14	21.04.23/21.04.26~04.30/21.05.03~05.07/21.05.10/21.05.12~05.14	2	2	4	2021-04-24	2021-05-04	101	105	110	115	100	90	80	75	0	0	2021-05-04	3	98	100	105	105	95	90	85	85	0	0
1	72	2	1	SK	2021-09-23	2	해당없음	해당없음	1	1	1	1	2021-09-24	5	12	1	2	1	2021-09-28	5	28	(#1)21.09.28~10.01/21.10.05~10.08/21.10.12~10.15/21.10.18~10.19/(#2)21.10.20~10.22/21.10.25~10.29/21.11.01~11.05/21.11.08	2	2	5	2021-09-28	2021-10-08	102	105	110	110	95	95	95	95	15	0	2021-10-06	4	98	105	110	105	85	90	90	90	-	-
1	48	1	1,2	H	2021-05-31	1	2021-06-01	2021-06-05	2	2	1	1	2021-06-01	5	12	3	2	1	2021-06-02	2	14	21.06.02~06.04/21.06.07~06.08/21.06.15~06.16/21.06.18/21.06.23/21.06.23~06.24/21.07.02	2	2	1	2021-06-01	2021-06-11	102	55	110	115	100	95	85	85	0	0	2021-06-05	30	72	80	85	80	65	65	60	85	75	36
1	39	1	0	H	2022-06-01	1	2022-06-02	2022-06-07	1	1	1	2	2022-06-03	5	12	3	2	1	2022-06-02	1	14		2	1		2022-06-02		105	100	110	110	105	95	100		0	0	2022-06-04		95	100	100	100	95	85	95	95	0	0
1	65	1	1.2	H	2022-06-13	1	2022-06-20	2022-06-24	2	2	1	7	2022-06-20	5	12	3	2	1	2022-06-21	8			2	1		2022-06-20		106	100	110	115	105	95	85	90	0	0	2022-06-22		106	100	110	115	105	95	85	95	0	0
1	59	2	1,2	SK	2021-11-17	1	2021-11-17	2021-11-22	1	1	1	0	2021-11-17	5	12	1	2	1	2021-11-18	1	35	(#1)21.11.18~11.19/21.11.22~11.26/21.11.29~12.03/21.12.06~12.07/(#2)21.12.08~12.10/21.12.13~12.17/21.12.20~12.24/21.12.27~12.31/22.01.03~01.06	2	2	0	2021-11-17	2021-11-27	106	105	110	115	110	100	90	95	0	0	2021-11-22	25	81	90	90	90	75	70	70	90	70	8
1	61	2	1,3	H	2021-10-04	1	2021-10-05	2021-10-09	1	1	1	2	2021-10-06	5	12	3	2	1	2021-10-08	4	9	21.10.08/21.10.12/21.10.14/21.10.18/21.10.20~10.21/21.10.26/21.10.28/21.10.29	2	2	2	2021-10-06	2021-10-16	106	60	110	110	105	100	100	95	0	0	2021-10-08	0	106	105	110	115	105	100	95	95	-	-
1	62	1	4	H	2022-07-??	1	2022-07-04	2022-07-09	2	2	1		2022-07-05	5	12	3	2	1	2022-07-05	4			2	1		2022-07-04		108	95	110	120	105	95	100	90	0	0	2022-07-06		96	65	110	100	90	85	90	90	0	0
1	54	1	0	H	2021-03-14	1	2021-03-16	2021-03-20	1	1	1	1	2021-03-15	6	12	2	2	1	2021-03-17	3	7	21.03.17~03.19/21.03.25/21.03.29/21.04.01/21.04.08	2	1	1	2021-03-15	2021-03-25	109	80	95	110	115	115	115	95	0	0	2021-03-25	5	104	75	85	100	115	115	115	95	0	0
1	67	2	1,3,4	H	2021-07-30	1	2021-08-02	2021-08-11	2	2	1	3	2021-08-02	4	12	1	2	1	2021-08-05	6	14	21.08.05~08.06/21.08.09~08.10/21.12.23~12.24/21.12.27~12.28/22.01.04~01.05/22.01.18~01.21	2	1	3	2021-08-02	2021-08-12	110	60	95	115	115	115	115	95	0	0	2021-08-09	-1	111	90	110	110	110	95	115	95	-	-
1	62	2	1	SK	2022-02-21	1	2022-02-23	2022-02-28	1	1	1	0	2022-02-21			1	2	1	2022-02-24	3	14		2	2	2	2022-02-23	2022-03-05	111	105	110	115	115	115	105	95	0	0	2022-02-28	23	88	100	100	95	90	75	65	90	-	-
1	33	2	0	SK	2022-02-18	1	2022-02-24	2022-03-04	2		1	2	2022-02-20			1	2	1	2022-02-24	6	42		2	1	5	2022-02-23	2022-03-05	111	105	105	110	115	115	115	95	0	0	2022-03-03	0	111	100	105	110	115	115	115	95	-	-
1	44	1	1.3	H	2022-02-17	1	2022-02-19	2022-02-23	2		1	2	2022-02-19	5	10	3	2	1	2022-02-21	4	14		2	2	1	2022-02-18	2022-02-28	111	75	100	115	115	115	115	95	0	0	2022-02-21	35	76	35	50	85	85	90	85	90	50	16
1	34	1	1	SK	2022-06-15	1	2022-06-15	2022-06-20	2	2	1	0	2022-06-15	5	12	1	2	1	2022-06-16	1	26		2	2		2022-06-15		112	45	110	115	115	110	110	85	80	0	2022-06-16		109	80	110	115	105	105	95	95	0	0
1	47	2	0	SK	2021-09-25	1	2021-10-02	2021-10-07	1	1	1		?			1	2	1	2021-10-08	13	28	(#1)21.10.08/21.10.12~10.15/21.10.18~10.22/21.10.25~10.28/(#2)21.10.05~10.07/21.10.29/21.11.01~11.05/21.11.08~11.10/21.11.12/21.11.15	2	1	7	2021-10-02	2021-10-12	112	60	110	115	115	115	110	95	0	0	2021-10-07	-2	114	70	110	115	115	115	115	95	-	-
1	43	2	1.2	H	2022-03-26	1	2022-03-27	2022-04-01	1	1	1	1	2022-03-27	5	12	2	2	1	2022-03-29	3	25		2	1	3	2022-03-29	2022-04-08	114	105	110	115	115	115	115	90	0	0	2022-04-07	0	114	105	110	115	115	115	115	95	0	0
1	61	1	1	H	2021-05-07	1	2021-05-10	2021-05-14	2	2	1	1	2021-05-08	2+5	5+12	2	2	1	2021-05-11	4	14	21.05.11~05.14/21.05.17/21.06.07/21.06.09/21.06.11/21.06.14/21.06.16/21.06.21/21.06.23/21.06.25/21.06.28	2	1	3	2021-05-10	2021-05-20	114	95	110	115	115	115	115	95	0	0	2021-05-20	0	114	105	110	115	115	115	115	95	0	0
1	60	2	1.2.4	H	2022-01-18	1	2022-01-16	2022-01-25	1	1	1	2	2022-01-20	5	12	3	2	1	2022-01-20	2	14	1.20,21/1.24~28/2.3~4/2.7~11	2	1	0	2022-01-18	2022-01-28	114	80	110	115	115	115	115	95	0	0	2022-01-24	12	102	75	90	90	115	115	115	95	-	-
1	51	1	0	H	2021-12-17	1	2021-12-19	2021-12-23	1	1	1	2	2021-12-19	5	12	2	2	1	2021-12-20	3	28	(#1)21.12.20~12.24/21.12.27~12.31/22.01.03~01.06/(#2)22.01.11~01.14/22.01.17~01.21/22.01.24~01.28	2	2	1	2021-12-18	2021-12-28	114	105	110	115	115	115	115	95	0	0	2021-12-20	0	114	105	110	115	115	115	115	95	-	-
1	31	2	0	H	2021-09-23	1	2021-09-28	2021-10-02	2	2	1	2	2021-09-25	5	8	3	2	1	2021-09-30	7	19	(#1)21.09.30~10.01/21.10.05~10.08/21.10.12~10.15/21.10.18~10.21/(#2)21.10.25~10.29	2	1	4	2021-09-27	2021-10-07	114	105	110	115	115	115	115	95	0	0	2021-10-07	44	70	45	55	70	60	75	95	95	45	28
1	38	1	0	SK	2021-03-31	1	2021-03-31	2021-04-05	2	2	1	0	2021-03-31	5	12	1	2	1	2021-04-01	1	14	21.04.01~04.02/21.04.05~04.09/21.04.12~04.16/21.04.19~04.20	2	1	0	2021-03-31	2021-04-10	114	100	110	115	115	115	115	95	0	0	2021-04-05	0	114	105	110	115	115	115	115	95	-	-
1	40	1	0	H	2022-03-28	1	2022-04-01	2022-04-06	2		1	0	2022-03-28	5	12	3	2	1	2022-04-04	7	14		2	1	0	2022-03-28	2022-04-07	114	105	110	115	115	115	115	95	0	0	2022-04-05	12	102	100	110	110	100	90	90	95	0	0
1	37	2	1	H	2021-11-26	1	2021-11-29	2021-12-04	1	1	1	1	2021-11-27	5	12	2	2	1	2021-11-30	4	28	(#1)21.11.30~12.03/21.12.06~21.12.10/21.12.13~21.12.17/(#2)21.12.20~12.24/21.12.27~12.31/22.01.03~01.04/22.01.06~01.07	2	1	3	2021-11-29	2021-12-09	114	105	110	115	115	115	115	95	0	0	2021-12-09	84	30	15	15	15	15	25	75	95	15	96
1	25	1	0	SK	2021-10-10	1	2021-10-13	2021-10-18	1	1	1	3	2021-10-13	5	12	1	2	1	2021-10-14	4	11	21.10.14~10.15/21.10.18/21.10.22/21.10.25/21.10.27/21.11.01/21.11.03/21.11.05/21.11.10/21.11.15	2	1	3	2021-10-13	2021-10-23	114	105	110	115	115	115	115	95	0	0	2021-10-18	34	80	60	70	80	85	95	85	90	65	56
2	42	2	0		2018-08-11	1			2		1	3	2018-08-14			1								1		2018-08-13		80
2	51	2	0		2018-08-18				2		1	10	2018-08-28			1								2		2018-08-28		80
2	48	1	0	SK	2020-10-09	1	2020-10-14	2020-10-19	2	2	1	5	2020-10-14	5	12	1	2	2						2	5	2020-10-14	2020-10-24	82	40	90	85	85	80	70	70	0	0	2020-10-19	44093	35	10	25	50	35	30	30	50	20	100
2	50	1	0	SK	2020-09-09	1	2020-09-16	2020-09-21	2	2	1	7	2020-09-16	5	12	1	2	2						1	7	2020-09-16	2020-09-26	82	80	90	90	80	80	70	75	0	0	2020-09-21	44041	59	50	65	70	50	45	50	60	50	48
2	38	1	3		2018-09-25	1			2		1	0	2018-09-25			1								2		2018-09-27		84
2	46	2	0		2019-07-07	1			2		1	1	2019-07-08			3	2	2						2	1	2019-07-08	2019-07-18	84										2019-07-18		22
2	55	2	0		2019-12-06	2			2		1	3	2019-12-09			1	2	2						2	3	2019-12-09	2019-12-19	84										2019-12-16		84
2	39	1	0		2019-04-17	1			1		1	1	2019-04-18			2	2	2						1	1	2019-04-18	2019-04-28	85										2019-04-22		85
2	40	1	0	SK	2020-04-19	1	2020-04-24	2020-04-29	2	2	1	5	2020-04-24	5	12	1	2	2						1	5	2020-04-24	2020-05-04	85	90	90	90	80	80	75	80	0	0	2020-04-29	43896	59	60	65	70	55	45	45	60	60	4
2	63	1	3.4		2019-10-19	1			1	1	1	0	2019-10-19			2	2	2						2	2	2019-10-21	2019-10-31	85										2019-10-31		65
2	49	2	0		2018-12-31	1			2		1	1	2019-01-01			1	2	2						2	-52	2019-01-07	2019-01-17	86
2	65	1	2		2018-12-09	1			2		1	4	2018-12-13			2								1		2018-12-10		86
2	51	2	3		2019-06-05	1			2		1	2	2019-06-07			1	2	2						2	2	2019-06-07	2019-06-17	88										2019-06-11		15
2	76	2	1,2	H	2020-08-11	1	2020-08-13	2020-08-17	2	2	1	2	2020-08-13	5	12	3	2	2						1	2	2020-08-13	2020-08-23	88	100	100	100	85	75	65	70	80	32	2020-08-17	29	59	45	70	70	55	45	40	60	45	60
2	51	1	0	SK	2020-06-24	2			2	2	1	2	2020-06-26	5	12	1	2	2						2	2	2020-06-26	2020-07-06	89	30	95	95	90	75	75	80	65	12	2020-07-01	43998	20	15	30	30	10	10	10	25	15	100
2	49	1	0	H	2021-05-20	2			2	2	1	5	2021-05-25	5	12	3	2	2						1	5	2021-05-25	2021-06-04	91	100	100	100	90	80	75	95	0	0	2021-05-31	55	36	25	65	40	20	25	20	50	-	-
2	40	1	0		2019-08-10	1			2		1	3	2019-08-13			1	2	2						2	3	2019-08-13	2019-08-23	92										2019-08-17		44
2	49	1	0		2019-01-15	1			2		1	3	2019-01-18			1	2	2						1	3	2019-01-18	2019-01-28	92										2019-01-23		66
2	53	1			2018-04-01	2			2		1	3	2018-04-04			2								1		2018-04-04		92
2	77	1	1,2	H	2020-05-27	1	2020-06-02	2020-06-06	2	2	1	4	2020-05-31	5	10	1	2	2						1	6	2020-06-02	2020-06-12	92	85	95	90	95	90	90	80	95	0	2020-06-04	43906	88	55	85	85	90	90	85	80	-	-
2	80	1	1	SK	2020-07-08	1	2020-07-09	2020-07-12	1	1	1	7	2020-07-15	5	10	3	2	2						1	2	2020-07-10	2020-07-20	92	70	65	80	110	115	115	90	70	20	2020-07-11	43927	105	95	105	95	105	115	115	-	-	-
2	27	2	0		2018-08-28	1			1		1	3	2018-08-31			1								2		2018-08-31		95
2	58	1	1.3		2019-12-01	1			2		1	5	2019-12-06			1	2	2						2	5	2019-12-06	2019-12-16	95
2	67	2	4		2018-03-31	1	2018-04-04	2018-04-09	2		1	4	2018-04-04			1								2		2018-04-03		96
2	68	2	1.3		2018-12-02	1			2		1	1	2018-12-03			2								2		2018-12-03		96
2	50	1	0		2018-11-09	1			2		1	0	2018-11-09			1								2		2018-11-09		98
2	81	1	1.2		2018-12-18	1			2		1	3	2018-12-21			1								2		2018-12-21		98
2	37	1	0		2018-05-01	1			1		1	1	2018-05-02			1								2		2018-05-02		99
2	59	2	2	H	2020-04-29	1	2020-05-06	2020-05-10	1	1	1	0	2020-04-29	5	10	3	2	2						2	5	2020-05-04	2020-05-14	100	90	100	100	105	95	90	85	0	0	2020-05-11	43903	62	60	70	70	60	50	55	80	60	28
2	40	1	1		2018-04-06	1			2		1	0	2018-04-06			2								2		2018-04-09		102
2	56	2	2,4	H	2020-04-13	1	2020-04-14	2020-04-18	1	2	1	1	2020-04-14	5	12	2	2	2						1	1	2020-04-14	2020-04-24	104	85	100	105	105	105	105	95	0	0	2020-04-18	0	104	100	110	105	100	100	95	90	-	-
2	43	1	0		2018-10-04	1			2		1	2	2018-10-06			1								2		2018-10-08		106
2	30	1	0	H	2020-08-25	1	2020-08-25	2020-08-29	1	1	1	0	2020-08-25	5	12	3	2	2						2	0	2020-08-25	2020-09-04	108	100	110	115	110	105	95	85	0	0	2020-08-29	43988	90	80	85	90	85	90	100	85	-	-
2	47	2	1.2		2019-02-20	1			1	1	1	1	2019-02-21			1	2	2						1	1	2019-02-21	2019-03-03	108
2	64	1	0		2019-07-21	1			2		1	2	2019-07-23			2	2	2						2	2	2019-07-23	2019-08-02	109
2	26	1	0		2019-07-01	1			1		1	2	2019-07-03			1	2	2						2	2	2019-07-03	2019-07-13	112										2019-07-08		102
2	37	1	0	H	2020-06-08	1	2020-06-08	2020-06-12	1	1	1	0	2020-06-08	5	12	2	2	2						2	0	2020-06-08	2020-06-18	112	95	105	115	115	115	1115	85	0	0	2020-06-12	43886	114	100	110	105	105	105	105	85	-	-
2	47	1	0		2019-02-21	2			1		1	0	2019-02-21			2	2	2						2	5	2019-02-26	2019-03-08	112										2019-03-05		114
2	66	2	0		2018-06-23	1			1		1	0	2018-06-23			1								2		2018-07-03		112
2	68	1	1		2018-01-08	2			1	1	1	1	2018-01-09			2								2		2018-01-09		112
2	76	2	2	H	2020-02-01	1	2020-02-11	2020-02-15	1	1	1	6	2020-02-07	6	12	1	2	2						2	9	2020-02-10	2020-02-20	112	80	105	115	115	115	115	85	0	0	2020-02-17	43780	101	65	75	110	110	110	110	85	-	-
2	26	2	0		2019-07-05	1			1	1	1	3	2019-07-08			2	2	2						1	3	2019-07-08	2019-07-18	114										2019-07-18		114
2	26	2	0		2018-01-02	1	2018-01-09	2018-01-15	2		1	7	2018-01-09			1								1		2018-01-09		114
2	28	2	0		2019-12-26	2			1	1	1	4	2019-12-30			1	2	2						2	8	2020-01-03	2020-01-13	114										2019-01-13		112
2	29	2	0	H	2020-03-22	1	2020-03-23	2020-03-27	1	2	1	1	2020-03-23	5	12	3	2	2						1	1	2020-03-23	2020-04-02	114	80	110	115	115	115	115	90	0	0	2020-03-27	15	99	80	90	100	105	100	9	90	-	-
2	33	1	0		2019-12-02	1			1	1	1	1	2019-12-03			2	2	2						1	1	2019-12-03	2019-12-13	114										2019-12-07		102
2	35	2	0	SK	2020-09-17	1	2020-09-17	2020-09-27	1	1	1	1	2020-09-18	5	10	1	2	2						1	1	2020-09-18	2020-09-28	114	100	110	115	115	115	115	90	0	0	2020-09-26	3	111	105	110	115	115	105	105	90	0	0
2	40	1	0		2019-10-15	1			1		1	1	2019-10-16			1	2	2						2	1	2019-10-16	2019-10-26	114										2019-10-21		114
2	40	1	0		2019-07-20	2			1	1	1	3	2019-07-23			2	2	2						1	3	2019-07-23	2019-08-02	114
2	43	1	0		2019-03-21	2			2		1	7	2019-03-28			2	2	2						1	7	2019-03-28	2019-04-07	114										2019-04-04		114
2	49	1	2,3	H	2020-11-02	1	2020-11-02	2020-11-07	1	1	1	1	2020-11-03	5	12	2	2	2						1	0	2020-11-02	2020-11-12	114	105	110	115	115	115	115	90	0	0	2020-11-06	0	114	105	110	115	115	115	115	90	-	-
2	52	1	1.3	H	2022-04-02	1	2022-04-04	2022-04-09	1	1	1	3	2022-04-05	5	12	2	2	2						1	2	2022-04-04	2022-04-14	114	105	110	115	115	115	115	95	0	0	2022-04-08	0	114	105	110	115	115	115	115	95	-	-
2	53	2	2	H	2020-10-24	1	2020-10-26	2020-10-30	1	1	1	2	2020-10-26	5	12	3	2	2						1	2	2020-10-26	2020-11-05	114	95	110	115	115	115	115	90	0	0	2020-10-30	25	89	95	100	100	85	75	70	90	-	-
2	58	2	1.2.3		2019-02-14	1			1	1	1	4	2019-02-18			2	2	2						1	4	2019-02-18	2019-02-28	114										2019-02-22		109
2	61	1	0		2019-12-20	1			1	1	1	3	2019-12-23			2	2	2						2	3	2019-12-23	2020-01-02	114										2020-01-02		91
2	64	1	1.3.4		2018-08-08	1			2		1	15	2018-08-23			2								1		2018-08-22		114
2	65	1	0	H	2020-08-09	1	2020-08-10	2020-08-14	1	1	1	1	2020-08-10	5	12	3	2	2						1	1	2020-08-10	2020-08-20	114	100	110	115	115	115	115	90	0	0	2020-08-20	43961	102	100	110	100	95	100	105	90	-	-
2	76	2	3	SK	2021-12-21	1	2021-12-24	2021-12-29	1	1	1	4	2021-12-25	5	10	1	2	2						1	3	2021-12-24	2022-01-03	114	105	110	115	115	115	115	95	0	0	2021-12-29	0	114	105	110	115	115	115	115	95	-	-
2	77	1	1,2	H	2020-01-02	1	2020-01-06	2020-01-10	1	1	1	4	2020-01-06	5	12	3	2	2						1	4	2020-01-06	2020-01-16	114	100	110	115	115	115	115	90	0	0	2020-01-10	43732	114	100	110	115	115	115	115	90	-	-
[truncated: 66 more columns]

## Sheet: Group C, D
Supplementary Table S3. Data of Group C and Group D
Abbreviations: HTN, Hypertension ; HL, Hyperlipidemia; DM, Diabetes mellitus; MPD, Methylprednisolone; HBOT, Hyperbaric oxygen therapy; ITS, Intratympanic steroids; PTA, Pure-tone average
Group C 3 Group D 4	Age	sex M =1 F =2	PMHx 0. N 1. HTN 2. HL 3. DM 4.Vascular disease	Staff	onset	admission 1. adm O 2.adm X	adm date	discharge	dizzi 1. O 2. X	vestibulopathy 1. O 2. X	MPD 1. MPD O 2. MPD X	onset ~ treatment	MPD date	MPD day	MPD	ITS 1. ITS O 2. salvage 3. ITS X	Salvage HBOT 1. O 2. X	HBOT 1. O 2. X	HBOT initiation date	onset ~ HBOT	HBOT	HBOT date	Fail 1. fail O 2. fail X	Side 1. R 2. L	onset ~ Initial PTA	Initial PTA date	10	Initial PTA air	250	500	1	2	3	4	8	SA	WR	~10days f/u PTA date	initial ~ 10 PTA	~10days f/u PTA air	250	500	1	2	3	4	8	SA	WR
1	45	2	0	H	2021-02-10	1	2021-02-16	2021-02-20	2	2	1	1	2021-02-11	5	12	3	2	1	2021-02-17	7	7	21.02.17~02.19/21.02.22~02.24/21.03.02	2	2	5	2021-02-15	2021-02-25	80	80	90	85	75	70	70	85	75	0	2021-02-19	29	51	30	55	65	50	45	35	70	50	28
1	30	1	0	H	2021-02-14	1	2021-02-17	2021-02-22	2	2	1	2	2021-02-16	5	12	3	2	1	2021-02-19	5	6	21.02.19/21.02.22~02.26	2	2	2	2021-02-16	2021-02-26	81	85	90	85	85	75	65	70	0	0	2021-02-22	46	35	35	45	50	30	15	15	20	25	100
3	47	2	0	SK	2021-12-01	1	2021-12-08	2021-12-13	2	2	1	7	2021-12-08	5	12	1	2	1	2021-12-09	8	14	21.12.09~12.10/21.12.13~12.17/21.12.20~12.21/21.12.24/21.12.28/21.12.31/22.01.04/22.01.06	2	2	7	2021-12-08	2021-12-18	82	30	30	100	100	115	100	95	30	24	2021-12-13	-2	84	30	30	100	100	115	105	95	30	28
3	31	2	0	SK	2021-12-22	1	2021-12-29	2022-01-03	1	2	1	7	2021-12-29	5	12	1	2	1	2021-12-30	8	6	21.12.30~12.31/22.01.03/22.01.18/22.02.03/22.02.04	2	2	7	2021-12-29	2022-01-08	82	75	80	85	80	85	85	95	80	12	2022-01-03	10	72	55	60	70	80	80	80	95	65	12
3	31	1	3	SK	2021-10-07	1	2021-10-13	2021-10-18	2	2	1	7	2021-10-14	5	12	1	2	1	2021-10-14	7	11	21.10.14~10.15/21.10.18/21.10.20~10.21/21.10.25~10.26/21.10.29/21.11.05/21.11.15/21.11.22	2	1	6	2021-10-13	2021-10-23	82	85	90	90	80	65	70	65	70	0	2021-10-18	37	45	35	50	65	35	20	30	35	35	64
3	45	1	0	SK	2021-08-29	1	2021-09-03	2021-09-08	1	1	1	6	2021-09-04	5	12	1	2	1	2021-09-06	8	14	21.09.06~09.10/21.09.13~09.17/21.09.23~09.24	2	2	5	2021-09-03	2021-09-13	84	85	90	90	85	75	70	80	0	0	2021-09-08	-12	96	100	105	110	95	85	75	75	-	-
1	79	2	1,2	H	2021-11-23	1	2021-11-30	2021-12-05	1	1	1	8	2021-12-01	5	12	3	2	1	2021-12-01	8	14	21.12.01~12.03/21.12.06~12.10/21.12.14~12.17/21.12.21~12.22	2	2		2021-11-30		85	90	90	85	80	80	85	95	0	0	2021-12-02		80	80	85	80	75	80	80	90	0	0
3	20	2	0	SK	2021-09-08	1	2021-09-15	2021-09-20	2	2	1	8	2021-09-16	5	10	1	2	1	2021-09-16	8	29	(#1)21.09.16~09.17/21.09.23~09.24/21.09.27~10.01/21.10.05~10.08/21.10.12/(#2)21.10.13~10.15/21.10.18~10.22/21.10.25/21.10.27~10.29/21.11.02~11.05/21.11.08	2	2	7	2021-09-15	2021-09-25	86	85	90	90	85	85	80	85	80	0	2021-09-18	6	80	85	80	85	80	85	75	75	-	-
3	35	1	3	SK	2021-06-06	1	2021-06-09	2021-06-14	2	2	1	3	2021-06-09	5	12	1	2	1	2021-06-10	4	14	21.06.10~06.11/21.06.14~06.18/21.06.22~06.05/21.06.29~07.01	2	1	3	2021-06-09	2021-06-19	86	85	85	80	75	85	105	95	0	0	2021-06-14	-8	94	85	90	90	85	95	110	95	-	-
3	58	2	1	SK	2022-03-16	1	2022-03-19	2022-03-23	2		1	0	2022-03-16			1	2	1	2022-03-21	5	6		2	1	2	2022-03-18	2022-03-28	86	75	80	90	90	85	85	85	0	0	2022-03-23	28	58	70	70	60	60	50	40	80	50	68
3	51	1	??	SK	2022-06-11	2			1	1	1					1	2	1	2022-06-21	10	15		2	2		2022-06-21		88	80	80	80	90	100	100	95	0	0
3	51	1	1,2	H	2021-09-25	1	2021-09-28	2021-10-02	1	2	1	3	2021-09-28	5	12	1	2	1	2021-09-28	3	34	(#1)21.09.28~10.01/21.10.05~10.06/21.10.08/21.10.12~10.13/21.10.15/21.10.18/21.10.20~10.22/(#2)21.10.25~10.26/21.10.28~10.29/21.11.05/21.11.08/21.11.10/21.11.12/21.11.17/21.11.19/21.11.22/21.11.24/21.11.26/21.11.29/21.12.07/21.12.09/21.12.14/21.12.16/21.12.21/21.12.23	2	1	2	2021-09-27	2021-10-07	89	90	90	90	85	90	90	95	0	0	2021-10-07	0	89	85	90	90	85	85	90	95	0	0
3	52	1	0	SK	2022-06-08	1	2022-06-16	2022-06-20	2	2	1	9	2022-06-17	5	12	1	2	1	2022-06-17	9	13		2	1		2022-06-15		89	95	95	95	85	80	75	80	0	0	2022-06-17		85	90	100	90	75	75	75	75	75	0
3	45	1	3	SK	2021-09-12	2	2021-09-17	2021-09-22	2	2	1	6	2021-09-18	5	12	1	2	1	2021-09-23	11	5	21.09.23~09.24/21.09.28~09.29/21.10.01	2	1	4	2021-09-16	2021-09-26	89	90	100	90	95	85	70	65	0	0	2021-09-23	70	19	20	20	25	25	15	5	15	20	100
3	29	1	0	SK	2021-11-28	1	2021-12-01	2021-12-06	1	1	1	4	2021-12-02	5	12	1	2	1	2021-12-02	4	14	21.12.02~12.03/21.12.06~12.10/21.12.13~12.17/21.12.20/21.12.22	2	2	3	2021-12-01	2021-12-11	90	105	105	100	85	85	70	75	0	0	2021-12-06	15	75	65	75	70	85	80	70	60	65	16
3	60	1	1,3	SK	2022-05-25	1	2022-05-27	2022-05-31	2	2	1	3	2022-05-28	5	12	1	2	1	2022-05-27	2	8		2	1		2022-05-26		90	55	105	95	90	80	70	65	75	0	2022-05-28		56	30	65	65	50	40	45	60	40	84
1	47	1	1	H	2022-05-29	1	2022-05-31	2022-06-03	2	2	1	2	2022-05-31	5	12	3	2	1	2022-05-30	1	5		2	1		2022-05-30		91	85	100	95	90	85	80	75	85	0	2022-06-02		42	25	50	55	40	25	15	30	30	100
1	47	1	0	H	2021-08-14	2	x	x	2	2	?타병원		?타병원	?타병원	?타병원	3	2	1	2021-08-25	11	29	(#1)21.08.25~08.27/21.08.30~09.03/21.09.06~09.10/21.09.13/(#2)21.09.14~21.09.17/21.09.23~09.24/21.09.27~10.01/21.10.05~10.08	2	1	10	2021-08-24		91	95	95	90	90	95	90	90	0	0
3	39	1	3	SK	2021-01-19	1	2021-01-21	2021-01-25	1		1	2	2021-01-21	5	12	1	2	1	2021-01-26	7	14	21.01.26~01.28/21.02.01~02.05/21.02.08~02.10/21.02.16~02.18	2	1	2	2021-01-21	2021-01-31	91	80	95	95	95	85	80	90	0	0	2021-01-25	36	55	20	40	60	40	75	80	85	35	72
3	49	2	0	H	2021-12-27	2			1	2	1					1	2	1	2022-01-10	14	17	(#1)22.01.10~01.14/22.01.17~01.21/22.01.24~01.27/(#2)22.02.07~02.09	2	1	14	2022-01-10		92	40	95	95	90	90	90	95	0	0
1	79	1	1	H	2022-04-19	2			2		1	2	2022-04-21	5	12	3	2	1	2022-04-21	2	4		2	1	2	2022-04-21	2022-05-01	92	100	105	100	90	85	75	85	0	0	2022-04-26	-6	98	100	110	105	95	85	80	90	0	0
3	40	1	1,3	SK	2021-11-07	1	2021-11-11	2021-11-16	2	2	1	5	2021-11-12	5	12	1	2	1	2021-11-12	5	14	21.11.12/21.11.15~11.19/21.11.22~11.26/21.11.29~12.01	2	1	4	2021-11-11	2021-11-21	94	80	100	95	95	85	85	95	0	0	2021-11-16	50	44	25	45	60	35	35	35	50	35	100
3	67	1	3,4	SK	2021-12-11	1	2021-12-15	2021-12-19	2	2	1	4	2021-12-15	5	12	1	2	1	2021-12-15	4	14	21.12.15~12.17/21.12.20~12.24/21.12.27~12.31/22.01.03	2	2	3	2021-12-14	2021-12-24	95	60	100	100	100	90	80	75	0	0	2021-12-18	53	42	25	35	45	45	40	45	60	30	88
3	25	1	0	SK	2022-05-02	1			2		1	2	2022-05-04	5	12	1	2	1	2022-05-09	7	13		2	1	4	2022-05-06	2022-05-16	98	95	105	105	90	85	90	95	0	0	2022-05-11	14	84	75	80	80	85	80	90	95	75	0
1	20	1	0	H	2021-05-14	1	2021-05-17	2021-05-21	2	2	1	3	2021-05-17	5	12	3	2	1	2021-05-18	4	4	21.05.18/21.05.20/21.05.21/21.05.25	2	1	3	2021-05-17	2021-05-27	98	105	105	105	100	90	80	70	0	0	2021-05-27	40	58	70	80	70	45	35	35	50	40	52
3	41	1	??	H	2022-06-12	2			2	2	1	4	2022-06-16			1	2	1	2022-06-21	9			2	1		2022-06-21		99	100	105	105	95	90	85	85	0	0
3	61	2	0	SK	2021-09-21	1	2021-09-29	2021-10-03	2	2	1	2	2021-09-23	5	10	1	2	1	2021-09-30	9	28	(#1)21.09.30~10.01/21.10.05~10.08/21.10.12~10.15/21.10.18~10.21/(#2)21.10.25~10.28/21.11.01~11.03/21.11.05/21.11.10~11.12/21.11.15~11.17	2	1	2	2021-09-23	2021-10-03	99	50	65	100	115	115	115	95	80	0	2021-10-02	-7	106	100	105	105	115	115	100	95	-	-
3	31	2	0	H	2021-11-27	2			1	2	1	1	2021-11-28	5		2	2	1	2021-12-02	5	14	21.12.02~12.03/21.12.06~12.10/21.12.13~12.17/21.12.20~12.21	2	1	5	2021-12-02	2021-12-12	100	70	85	90	110	115	115	95	0	0	-
3	45	1	1,3	SK	2021-07-21	1	2021-07-21	2021-07-25	2	2	1	0	2021-07-21	5	12	1	2	1	2021-07-23	2	7	21.07.23/21.07.26/21.07.28/21.07.30/21.08.02~08.03/21.08.05	2	1	0	2021-07-21	2021-07-31	101	100	105	105	105	90	90	75	0	0	2021-07-24	-13	114	105	110	115	115	115	115	95	-	-
3	39	1	0	SK	2022-05-19	1	2022-05-21	2022-05-25	2	2	1	2	2022-05-21	5	12	1	2	1	2022-05-23	4	11		2	2		2022-05-20		101	100	110	110	95	95	90	90	0	0	2022-05-23		109	100	110	115	105	100	105	95	0	0
1	70	2	4	H	2021-04-20	1	2021-04-21	2021-04-27	1	1	1	3	2021-04-23	5	12	3	2	1	2021-04-23	3	14	21.04.23/21.04.26~04.30/21.05.03~05.07/21.05.10/21.05.12~05.14	2	2	4	2021-04-24	2021-05-04	101	105	110	115	100	90	80	75	0	0	2021-05-04	3	98	100	105	105	95	90	85	85	0	0
3	72	2	1	SK	2021-09-23	2			1	1	1	1	2021-09-24	5	12	1	2	1	2021-09-28	5	28	(#1)21.09.28~10.01/21.10.05~10.08/21.10.12~10.15/21.10.18~10.19/(#2)21.10.20~10.22/21.10.25~10.29/21.11.01~11.05/21.11.08	2	2	5	2021-09-28	2021-10-08	102	105	110	110	95	95	95	95	15	0	2021-10-06	4	98	105	110	105	85	90	90	90	-	-
1	48	1	1,2	H	2021-05-31	1	2021-06-01	2021-06-05	2	2	1	1	2021-06-01	5	12	3	2	1	2021-06-02	2	14	21.06.02~06.04/21.06.07~06.08/21.06.15~06.16/21.06.18/21.06.23/21.06.23~06.24/21.07.02	2	2	1	2021-06-01	2021-06-11	102	55	110	115	100	95	85	85	0	0	2021-06-05	30	72	80	85	80	65	65	60	85	75	36
1	39	1	0	H	2022-06-01	1	2022-06-02	2022-06-07	1	1	1	2	2022-06-03	5	12	3	2	1	2022-06-02	1	14		2	1		2022-06-02		105	100	110	110	105	95	100	x	0	0	2022-06-04		95	100	100	100	95	85	95	95	0	0
1	65	1	1.2	H	2022-06-13	1	2022-06-20	2022-06-24	2	2	1	7	2022-06-20	5	12	3	2	1	2022-06-21	8			2	1		2022-06-20		106	100	110	115	105	95	85	90	0	0	2022-06-22		106	100	110	115	105	95	85	95	0	0
3	59	2	1,2	SK	2021-11-17	1	2021-11-17	2021-11-22	1	1	1	0	2021-11-17	5	12	1	2	1	2021-11-18	1	35	(#1)21.11.18~11.19/21.11.22~11.26/21.11.29~12.03/21.12.06~12.07/(#2)21.12.08~12.10/21.12.13~12.17/21.12.20~12.24/21.12.27~12.31/22.01.03~01.06	2	2	0	2021-11-17	2021-11-27	106	105	110	115	110	100	90	95	0	0	2021-11-22	25	81	90	90	90	75	70	70	90	70	8
1	61	2	1,3	H	2021-10-04	1	2021-10-05	2021-10-09	1	1	1	2	2021-10-06	5	12	3	2	1	2021-10-08	4	9	21.10.08/21.10.12/21.10.14/21.10.18/21.10.20~10.21/21.10.26/21.10.28/21.10.29	2	2	2	2021-10-06	2021-10-16	106	60	110	110	105	100	100	95	0	0	2021-10-08	0	106	105	110	115	105	100	95	95	-	-
1	62	1	4(심장병?)	H	2022-07-??	1	2022-07-04	2022-07-09	2	2	1		2022-07-05	5	12	3	2	1	2022-07-05	#VALUE!			2	1		2022-07-04		108	95	110	120	105	95	100	90	0	0	2022-07-06		96	65	110	100	90	85	90	90	0	0
3	54	1	0	H	2021-03-14	1	2021-03-16	2021-03-20	1	1	1	1	2021-03-15	6	12	2	2	1	2021-03-17	3	7	21.03.17~03.19/21.03.25/21.03.29/21.04.01/21.04.08	2	1	1	2021-03-15	2021-03-25	109	80	95	110	115	115	115	95	0	0	2021-03-25	5	104	75	85	100	115	115	115	95	0	0
3	67	2	1,3,4	H	2021-07-30	1	2021-08-02	2021-08-11	2	2	1	3	2021-08-02	4	12	1	2	1	2021-08-05	6	14	21.08.05~08.06/21.08.09~08.10/21.12.23~12.24/21.12.27~12.28/22.01.04~01.05/22.01.18~01.21	2	1	3	2021-08-02	2021-08-12	110	60	95	115	115	115	115	95	0	0	2021-08-09	-1	111	90	110	110	110	95	115	95	-	-
3	62	2	1	SK	2022-02-21	1	2022-02-23	2022-02-28	1	1	1	0	2022-02-21			1	2	1	2022-02-24	3	14		2	2	2	2022-02-23	2022-03-05	111	105	110	115	115	115	105	95	0	0	2022-02-28	23	88	100	100	95	90	75	65	90	-	-
3	33	2	0	SK	2022-02-18	1	2022-02-24	2022-03-04	2		1	2	2022-02-20			1	2	1	2022-02-24	6	42		2	1	5	2022-02-23	2022-03-05	111	105	105	110	115	115	115	95	0	0	2022-03-03	0	111	100	105	110	115	115	115	95	-	-
1	44	1	1.3	H	2022-02-17	1	2022-02-19	2022-02-23	2		1	2	2022-02-19	5	10	3	2	1	2022-02-21	4	14		2	2	1	2022-02-18	2022-02-28	111	75	100	115	115	115	115	95	0	0	2022-02-21	35	76	35	50	85	85	90	85	90	50	16
3	34	1	1	SK	2022-06-15	1	2022-06-15	2022-06-20	2	2	1	0	2022-06-15	5	12	1	2	1	2022-06-16	1	26		2	2		2022-06-15		112	45	110	115	115	110	110	85	80	0	2022-06-16		109	80	110	115	105	105	95	95	0	0
3	47	2	0	SK	2021-09-25	1	2021-10-02	2021-10-07	1	1	1		?			1	2	1	2021-10-08	13	28	(#1)21.10.08/21.10.12~10.15/21.10.18~10.22/21.10.25~10.28/(#2)21.10.05~10.07/21.10.29/21.11.01~11.05/21.11.08~11.10/21.11.12/21.11.15	2	1	7	2021-10-02	2021-10-12	112	60	110	115	115	115	110	95	0	0	2021-10-07	-2	114	70	110	115	115	115	115	95	-	-
3	43	2	1.2	H	2022-03-26	1	2022-03-27	2022-04-01	1	1	1	1	2022-03-27	5	12	2	2	1	2022-03-29	3	25		2	1	3	2022-03-29	2022-04-08	114	105	110	115	115	115	115	90	0	0	2022-04-07	0	114	105	110	115	115	115	115	95	0	0
3	61	1	1	H	2021-05-07	1	2021-05-10	2021-05-14	2	2	1	1	2021-05-08	2+5	5+12	2	2	1	2021-05-11	4	14	21.05.11~05.14/21.05.17/21.06.07/21.06.09/21.06.11/21.06.14/21.06.16/21.06.21/21.06.23/21.06.25/21.06.28	2	1	3	2021-05-10	2021-05-20	114	95	110	115	115	115	115	95	0	0	2021-05-20	0	114	105	110	115	115	115	115	95	0	0
1	60	2	1.2.4	H	2022-01-18	1	2022-01-16	2022-01-25	1	1	1	2	2022-01-20	5	12	3	2	1	2022-01-20	2	14	1.20,21/1.24~28/2.3~4/2.7~11	2	1	0	2022-01-18	2022-01-28	114	80	110	115	115	115	115	95	0	0	2022-01-24	12	102	75	90	90	115	115	115	95	-	-
3	51	1	0	H	2021-12-17	1	2021-12-19	2021-12-23	1	1	1	2	2021-12-19	5	12	2	2	1	2021-12-20	3	28	(#1)21.12.20~12.24/21.12.27~12.31/22.01.03~01.06/(#2)22.01.11~01.14/22.01.17~01.21/22.01.24~01.28	2	2	1	2021-12-18	2021-12-28	114	105	110	115	115	115	115	95	0	0	2021-12-20	0	114	105	110	115	115	115	115	95	-	-
1	31	2	0	H	2021-09-23	1	2021-09-28	2021-10-02	2	2	1	2	2021-09-25	5	8	3	2	1	2021-09-30	7	19	(#1)21.09.30~10.01/21.10.05~10.08/21.10.12~10.15/21.10.18~10.21/(#2)21.10.25~10.29	2	1	4	2021-09-27	2021-10-07	114	105	110	115	115	115	115	95	0	0	2021-10-07	44	70	45	55	70	60	75	95	95	45	28
3	38	1	0	SK	2021-03-31	1	2021-03-31	2021-04-05	2	2	1	0	2021-03-31	5	12	1	2	1	2021-04-01	1	14	21.04.01~04.02/21.04.05~04.09/21.04.12~04.16/21.04.19~04.20	2	1	0	2021-03-31	2021-04-10	114	100	110	115	115	115	115	95	0	0	2021-04-05	0	114	105	110	115	115	115	115	95	-	-
1	40	1	0	H	2022-03-28	1	2022-04-01	2022-04-06	2		1	0	2022-03-28	5	12	3	2	1	2022-04-04	7	14		2	1	0	2022-03-28	2022-04-07	114	105	110	115	115	115	115	95	0	0	2022-04-05	12	102	100	110	110	100	90	90	95	0	0
3	37	2	1	H	2021-11-26	1	2021-11-29	2021-12-04	1	1	1	1	2021-11-27	5	12	2	2	1	2021-11-30	4	28	(#1)21.11.30~12.03/21.12.06~21.12.10/21.12.13~21.12.17/(#2)21.12.20~12.24/21.12.27~12.31/22.01.03~01.04/22.01.06~01.07	2	1	3	2021-11-29	2021-12-09	114	105	110	115	115	115	115	95	0	0	2021-12-09	84	30	15	15	15	15	25	75	95	15	96
3	25	1	0	SK	2021-10-10	1	2021-10-13	2021-10-18	1	1	1	3	2021-10-13	5	12	1	2	1	2021-10-14	4	11	21.10.14~10.15/21.10.18/21.10.22/21.10.25/21.10.27/21.11.01/21.11.03/21.11.05/21.11.10/21.11.15	2	1	3	2021-10-13	2021-10-23	114	105	110	115	115	115	115	95	0	0	2021-10-18	34	80	60	70	80	85	95	85	90	65	56
4	42	2	0		2018-08-11	1			2		1	3	2018-08-14			1								1		2018-08-13		80
4	51	2	0		2018-08-18				2		1	10	2018-08-28			1								2		2018-08-28		80
4	48	1	0	SK	2020-10-09	1	2020-10-14	2020-10-19	2	2	1	5	2020-10-14	5	12	1	2	2						2	5	2020-10-14	2020-10-24	82	40	90	85	85	80	70	70	0	0	2020-10-19	44093	35	10	25	50	35	30	30	50	20	100
4	50	1	0	SK	2020-09-09	1	2020-09-16	2020-09-21	2	2	1	7	2020-09-16	5	12	1	2	2						1	7	2020-09-16	2020-09-26	82	80	90	90	80	80	70	75	0	0	2020-09-21	44041	59	50	65	70	50	45	50	60	50	48
4	38	1	3		2018-09-25	1			2		1	0	2018-09-25			1								2		2018-09-27		84
2	46	2	0		2019-07-07	1			2		1	1	2019-07-08			3	2	2						2	1	2019-07-08	2019-07-18	84										2019-07-18		22
4	55	2	0		2019-12-06	2			2		1	3	2019-12-09			1	2	2						2	3	2019-12-09	2019-12-19	84										2019-12-16		84
4	39	1	0		2019-04-17	1			1		1	1	2019-04-18			2	2	2						1	1	2019-04-18	2019-04-28	85										2019-04-22		85
4	40	1	0	SK	2020-04-19	1	2020-04-24	2020-04-29	2	2	1	5	2020-04-24	5	12	1	2	2						1	5	2020-04-24	2020-05-04	85	90	90	90	80	80	75	80	0	0	2020-04-29	43896	59	60	65	70	55	45	45	60	60	4
4	63	1	3.4		2019-10-19	1			1	1	1	0	2019-10-19			2	2	2						2	2	2019-10-21	2019-10-31	85										2019-10-31		65
4	49	2	0		2018-12-31	1			2		1	1	2019-01-01			1	2	2						2	-52	2019-01-07	2019-01-17	86
4	65	1	2		2018-12-09	1			2		1	4	2018-12-13			2								1		2018-12-10		86
4	51	2	3		2019-06-05	1			2		1	2	2019-06-07			1	2	2						2	2	2019-06-07	2019-06-17	88										2019-06-11		15
2	76	2	1,2	H	2020-08-11	1	2020-08-13	2020-08-17	2	2	1	2	2020-08-13	5	12	3	2	2						1	2	2020-08-13	2020-08-23	88	100	100	100	85	75	65	70	80	32	2020-08-17	29	59	45	70	70	55	45	40	60	45	60
4	51	1	0	SK	2020-06-24	2			2	2	1	2	2020-06-26	5	12	1	2	2						2	2	2020-06-26	2020-07-06	89	30	95	95	90	75	75	80	65	12	2020-07-01	43998	20	15	30	30	10	10	10	25	15	100
2	49	1	0	H	2021-05-20	2			2	2	1	5	2021-05-25	5	12	3	2	2						1	5	2021-05-25	2021-06-04	91	100	100	100	90	80	75	95	0	0	2021-05-31	55	36	25	65	40	20	25	20	50	-	-
4	40	1	0		2019-08-10	1			2		1	3	2019-08-13			1	2	2						2	3	2019-08-13	2019-08-23	92										2019-08-17		44
4	49	1	0		2019-01-15	1			2		1	3	2019-01-18			1	2	2						1	3	2019-01-18	2019-01-28	92										2019-01-23		66
4	53	1			2018-04-01	2			2		1	3	2018-04-04			2								1		2018-04-04		92
4	77	1	1,2	H	2020-05-27	1	2020-06-02	2020-06-06	2	2	1	4	2020-05-31	5	10	1	2	2						1	6	2020-06-02	2020-06-12	92	85	95	90	95	90	90	80	95	0	2020-06-04	43906	88	55	85	85	90	90	85	80	-	-
2	80	1	1	SK	2020-07-08	1	2020-07-09	2020-07-12	1	1	1	7	2020-07-15	5	10	3	2	2						1	2	2020-07-10	2020-07-20	92	70	65	80	110	115	115	90	70	20	2020-07-11	43927	105	95	105	95	105	115	115	-	-	-
4	27	2	0		2018-08-28	1			1		1	3	2018-08-31			1								2		2018-08-31		95
4	58	1	1.3		2019-12-01	1			2		1	5	2019-12-06			1	2	2						2	5	2019-12-06	2019-12-16	95
4	67	2	4		2018-03-31	1	2018-04-04	2018-04-09	2		1	4	2018-04-04			1								2		2018-04-03		96
4	68	2	1.3		2018-12-02	1			2		1	1	2018-12-03			2								2		2018-12-03		96
4	50	1	0		2018-11-09	1			2		1	0	2018-11-09			1								2		2018-11-09		98
4	81	1	1.2		2018-12-18	1			2		1	3	2018-12-21			1								2		2018-12-21		98
4	37	1	0		2018-05-01	1			1		1	1	2018-05-02			1								2		2018-05-02		99
2	59	2	2	H	2020-04-29	1	2020-05-06	2020-05-10	1	1	1	0	2020-04-29	5	10	3	2	2						2	5	2020-05-04	2020-05-14	100	90	100	100	105	95	90	85	0	0	2020-05-11	43903	62	60	70	70	60	50	55	80	60	28
4	40	1	1		2018-04-06	1			2		1	0	2018-04-06			2								2		2018-04-09		102
4	56	2	2,4	H	2020-04-13	1	2020-04-14	2020-04-18	1	2	1	1	2020-04-14	5	12	2	2	2						1	1	2020-04-14	2020-04-24	104	85	100	105	105	105	105	95	0	0	2020-04-18	0	104	100	110	105	100	100	95	90	-	-
4	43	1	0		2018-10-04	1			2		1	2	2018-10-06			1								2		2018-10-08		106
2	30	1	0	H	2020-08-25	1	2020-08-25	2020-08-29	1	1	1	0	2020-08-25	5	12	3	2	2						2	0	2020-08-25	2020-09-04	108	100	110	115	110	105	95	85	0	0	2020-08-29	43988	90	80	85	90	85	90	100	85	-	-
4	47	2	1.2		2019-02-20	1			1	1	1	1	2019-02-21			1	2	2						1	1	2019-02-21	2019-03-03	108
4	64	1	0		2019-07-21	1			2		1	2	2019-07-23			2	2	2						2	2	2019-07-23	2019-08-02	109
4	26	1	0		2019-07-01	1			1		1	2	2019-07-03			1	2	2						2	2	2019-07-03	2019-07-13	112										2019-07-08		102
4	37	1	0	H	2020-06-08	1	2020-06-08	2020-06-12	1	1	1	0	2020-06-08	5	12	2	2	2						2	0	2020-06-08	2020-06-18	112	95	105	115	115	115	1115	85	0	0	2020-06-12	43886	114	100	110	105	105	105	105	85	-	-
4	47	1	0		2019-02-21	2			1		1	0	2019-02-21			2	2	2						2	5	2019-02-26	2019-03-08	112										2019-03-05		114
4	66	2	0		2018-06-23	1			1		1	0	2018-06-23			1								2		2018-07-03		112
4	68	1	1		2018-01-08	2			1	1	1	1	2018-01-09			2								2		2018-01-09		112
4	76	2	2	H	2020-02-01	1	2020-02-11	2020-02-15	1	1	1	6	2020-02-07	6	12	1	2	2						2	9	2020-02-10	2020-02-20	112	80	105	115	115	115	115	85	0	0	2020-02-17	43780	101	65	75	110	110	110	110	85	-	-
4	26	2	0		2019-07-05	1			1	1	1	3	2019-07-08			2	2	2						1	3	2019-07-08	2019-07-18	114										2019-07-18		114
4	26	2	0		2018-01-02	1	2018-01-09	2018-01-15	2		1	7	2018-01-09			1								1		2018-01-09		114
4	28	2	0		2019-12-26	2			1	1	1	4	2019-12-30			1	2	2						2	8	2020-01-03	2020-01-13	114										2019-01-13		112
2	29	2	0	H	2020-03-22	1	2020-03-23	2020-03-27	1	2	1	1	2020-03-23	5	12	3	2	2						1	1	2020-03-23	2020-04-02	114	80	110	115	115	115	115	90	0	0	2020-03-27	15	99	80	90	100	105	100	9	90	-	-
4	33	1	0		2019-12-02	1			1	1	1	1	2019-12-03			2	2	2						1	1	2019-12-03	2019-12-13	114										2019-12-07		102
4	35	2	0	SK	2020-09-17	1	2020-09-17	2020-09-27	1	1	1	1	2020-09-18	5	10	1	2	2						1	1	2020-09-18	2020-09-28	114	100	110	115	115	115	115	90	0	0	2020-09-26	3	111	105	110	115	115	105	105	90	0	0
4	40	1	0		2019-10-15	1			1		1	1	2019-10-16			1	2	2						2	1	2019-10-16	2019-10-26	114										2019-10-21		114
4	40	1	0		2019-07-20	2			1	1	1	3	2019-07-23			2	2	2						1	3	2019-07-23	2019-08-02	114
4	43	1	0		2019-03-21	2			2		1	7	2019-03-28			2	2	2						1	7	2019-03-28	2019-04-07	114										2019-04-04		114
4	49	1	2,3	H	2020-11-02	1	2020-11-02	2020-11-07	1	1	1	1	2020-11-03	5	12	2	2	2						1	0	2020-11-02	2020-11-12	114	105	110	115	115	115	115	90	0	0	2020-11-06	0	114	105	110	115	115	115	115	90	-	-
4	52	1	1.3	H	2022-04-02	1	2022-04-04	2022-04-09	1	1	1	3	2022-04-05	5	12	2	2	2						1	2	2022-04-04	2022-04-14	114	105	110	115	115	115	115	95	0	0	2022-04-08	0	114	105	110	115	115	115	115	95	-	-
2	53	2	2	H	2020-10-24	1	2020-10-26	2020-10-30	1	1	1	2	2020-10-26	5	12	3	2	2						1	2	2020-10-26	2020-11-05	114	95	110	115	115	115	115	90	0	0	2020-10-30	25	89	95	100	100	85	75	70	90	-	-
4	58	2	1.2.3		2019-02-14	1			1	1	1	4	2019-02-18			2	2	2						1	4	2019-02-18	2019-02-28	114										2019-02-22		109
4	61	1	0		2019-12-20	1			1	1	1	3	2019-12-23			2	2	2						2	3	2019-12-23	2020-01-02	114										2020-01-02		91
4	64	1	1.3.4		2018-08-08	1			2		1	15	2018-08-23			2								1		2018-08-22		114
2	65	1	0	H	2020-08-09	1	2020-08-10	2020-08-14	1	1	1	1	2020-08-10	5	12	3	2	2						1	1	2020-08-10	2020-08-20	114	100	110	115	115	115	115	90	0	0	2020-08-20	43961	102	100	110	100	95	100	105	90	-	-
4	76	2	3	SK	2021-12-21	1	2021-12-24	2021-12-29	1	1	1	4	2021-12-25	5	10	1	2	2						1	3	2021-12-24	2022-01-03	114	105	110	115	115	115	115	95	0	0	2021-12-29	0	114	105	110	115	115	115	115	95	-	-
2	77	1	1,2	H	2020-01-02	1	2020-01-06	2020-01-10	1	1	1	4	2020-01-06	5	12	3	2	2						1	4	2020-01-06	2020-01-16	114	100	110	115	115	115	115	90	0	0	2020-01-10	43732	114	100	110	115	115	115	115	90	-	-
[truncated: 66 more columns]

## Sheet: C,D wIth DM
Supplementary Table S4. Data of Group C with DM and Group D with DM
Abbreviations: HTN, Hypertension ; HL, Hyperlipidemia; DM, Diabetes mellitus; MPD, Methylprednisolone; HBOT, Hyperbaric oxygen therapy; ITS, Intratympanic steroids; PTA, Pure-tone average
group C 3 group D 4	Age	sex M =1 F =2	PMHx 0. 3. DM	Hba1c	Staff	onset	admission 1. adm O 2.adm X	adm date	discharge	dizzi 1. O 2. X	vestibulopathy 1. O 2. X	MPD 1. MPD O 2. MPD X	onset ~ treatment	MPD date	MPD day	MPD	ITS 1. ITS O 2. salvage 3. ITS X	Salvage HBOT 1. O 2. X	HBOT 1. O 2. X	HBOT initiation date	onset ~ HBOT	HBOT	HBOT date	Fail 1. fail O 2. fail X	Side 1. R 2. L	onset ~ Initial PTA	Initial PTA date	10	Initial PTA air	250	500	1	2	3	4	8	SA	WR	~10days f/u PTA date	initial ~ 10 PTA	~10days f/u PTA air	250	500	1	2	3	4	8	SA
1	39	1	0		H	2022-06-01	1	2022-06-02	2022-06-07	1	1	1	2	2022-06-03	5	12	3	2	1	2022-06-02	1	14		2	1		2022-06-02		105	100	110	110	105	95	100	x	0	0	2022-06-04		95	100	100	100	95	85	95	95	0
1	43	2	0		H	2022-03-26	1	2022-03-27	2022-04-01	1	1	1	1	2022-03-27	5	12	2	2	1	2022-03-29	3	25		2	1	3	2022-03-29	2022-04-08	114	105	110	115	115	115	115	90	0	0	2022-04-07	0	114	105	110	115	115	115	115	95	0
1	47	2	0		SK	2021-12-01	1	2021-12-08	2021-12-13	2	2	1	7	2021-12-08	5	12	1	2	1	2021-12-09	8	14	21.12.09~12.10/21.12.13~12.17/21.12.20~12.21/21.12.24/21.12.28/21.12.31/22.01.04/22.01.06	2	2	7	2021-12-08	2021-12-18	82	30	30	100	100	115	100	95	30	24	2021-12-13	-2	84	30	30	100	100	115	105	95	30
1	31	2	0		H	2021-11-27	2	해당없음	해당없음	1	2	1	1	2021-11-28	5		2	2	1	2021-12-02	5	14	21.12.02~12.03/21.12.06~12.10/21.12.13~12.17/21.12.20~12.21	2	1	5	2021-12-02	2021-12-12	100	70	85	90	110	115	115	95	0	0	-
1	79	2	0		H	2021-11-23	1	2021-11-30	2021-12-05	1	1	1	8	2021-12-01	5	12	3	2	1	2021-12-01	8	14	21.12.01~12.03/21.12.06~12.10/21.12.14~12.17/21.12.21~12.22	2	2		2021-11-30		85	90	90	85	80	80	85	95	0	0	2021-12-02		80	80	85	80	75	80	80	90	0
1	51	1	0		H	2021-09-25	1	2021-09-28	2021-10-02	1	2	1	3	2021-09-28	5	12	2	2	1	2021-09-28	3	34	(#1)21.09.28~10.01/21.10.05~10.06/21.10.08/21.10.12~10.13/21.10.15/21.10.18/21.10.20~10.22/(#2)21.10.25~10.26/21.10.28~10.29/21.11.05/21.11.08/21.11.10/21.11.12/21.11.17/21.11.19/21.11.22/21.11.24/21.11.26/21.11.29/21.12.07/21.12.09/21.12.14/21.12.16/21.12.21/21.12.23	2	1	2	2021-09-27	2021-10-07	89	90	90	90	85	90	90	95	0	0	2021-10-07	0	89	85	90	90	85	85	90	95	0
1	20	2	0		SK	2021-09-08	1	2021-09-15	2021-09-20	2	2	1	8	2021-09-16	5	10	1	2	1	2021-09-16	8	29	(#1)21.09.16~09.17/21.09.23~09.24/21.09.27~10.01/21.10.05~10.08/21.10.12/(#2)21.10.13~10.15/21.10.18~10.22/21.10.25/21.10.27~10.29/21.11.02~11.05/21.11.08	2	2	7	2021-09-15	2021-09-25	86	85	90	90	85	85	80	85	80	0	2021-09-18	6	80	85	80	85	80	85	75	75	-
3	45	1	3	6.2	SK	2021-07-21	1	2021-07-21	2021-07-25	2	2	1	0	2021-07-21	5	12	1	2	1	2021-07-23	2	7	21.07.23/21.07.26/21.07.28/21.07.30/21.08.02~08.03/21.08.05	2	1	0	2021-07-21	2021-07-31	101	100	105	105	105	90	90	75	0	0	2021-07-24	-13	114	105	110	115	115	115	115	95	-
1	61	1	0		H	2021-05-07	1	2021-05-10	2021-05-14	2	2	1	1	2021-05-08	2+5	5+12	2	2	1	2021-05-11	4	14	21.05.11~05.14/21.05.17/21.06.07/21.06.09/21.06.11/21.06.14/21.06.16/21.06.21/21.06.23/21.06.25/21.06.28	2	1	3	2021-05-10	2021-05-20	114	95	110	115	115	115	115	95	0	0	2021-05-20	0	114	105	110	115	115	115	115	95	0
1	62	1	0		H	2022-07-??	1	2022-07-04	2022-07-09	2	2	1	#VALUE!	2022-07-05	5	12	3	2	1	2022-07-05	#VALUE!			2	1		2022-07-04		108	95	110	120	105	95	100	90	0	0	2022-07-06		96	65	110	100	90	85	90	90	0
1	34	1	0		SK	2022-06-15	1	2022-06-15	2022-06-20	2	2	1	0	2022-06-15	5	12	1	2	1	2022-06-16	1	26		2	2		2022-06-15		112	45	110	115	115	110	110	85	80	0	2022-06-16		109	80	110	115	105	105	95	95	0
1	65	1	0		H	2022-06-13	1	2022-06-20	2022-06-24	2	2	1	7	2022-06-20	5	12	3	2	1	2022-06-21	8			2	1		2022-06-20		106	100	110	115	105	95	85	90	0	0	2022-06-22		106	100	110	115	105	95	85	95	0
1	39	1	0		SK	2022-05-19	1	2022-05-21	2022-05-25	2	2	1	2	2022-05-21	5	12	1	2	1	2022-05-23	4	11		2	2		2022-05-20		101	100	110	110	95	95	90	90	0	0	2022-05-23		109	100	110	115	105	100	105	95	0
1	62	2	0		SK	2022-02-21	1	2022-02-23	2022-02-28	1	1	1	0	2022-02-21			1	2	1	2022-02-24	3	14		2	2	2	2022-02-23	2022-03-05	111	105	110	115	115	115	105	95	0	0	2022-02-28	23	88	100	100	95	90	75	65	90	-
1	33	2	0		SK	2022-02-18	1	2022-02-24	2022-03-04	2		1	2	2022-02-20			1	2	1	2022-02-24	6	42		2	1	5	2022-02-23	2022-03-05	111	105	105	110	115	115	115	95	0	0	2022-03-03	0	111	100	105	110	115	115	115	95	-
3	67	2	3	5.8	H	2021-07-30	1	2021-08-02	2021-08-11	2	2	1	3	2021-08-02	4	12	1	2	1	2021-08-05	6	14	21.08.05~08.06/21.08.09~08.10/21.12.23~12.24/21.12.27~12.28/22.01.04~01.05/22.01.18~01.21	2	1	3	2021-08-02	2021-08-12	110	60	95	115	115	115	115	95	0	0	2021-08-09	-1	111	90	110	110	110	95	115	95	-
1	60	2	0		H	2022-01-18	1	2022-01-16	2022-01-25	1	1	1	2	2022-01-20	5	12	3	2	1	2022-01-20	2	14	1.20,21/1.24~28/2.3~4/2.7~11	2	1	0	2022-01-18	2022-01-28	114	80	110	115	115	115	115	95	0	0	2022-01-24	12	102	75	90	90	115	115	115	95	-
1	49	2	0		홍석민	2021-12-27	2	해당없음	해당없음	1	2	1					1	2	1	2022-01-10	14	17	(#1)22.01.10~01.14/22.01.17~01.21/22.01.24~01.27/(#2)22.02.07~02.09	2	1	14	2022-01-10		92	40	95	95	90	90	90	95	0	0
1	51	1	0		H	2021-12-17	1	2021-12-19	2021-12-23	1	1	1	2	2021-12-19	5	12	2	2	1	2021-12-20	3	28	(#1)21.12.20~12.24/21.12.27~12.31/22.01.03~01.06/(#2)22.01.11~01.14/22.01.17~01.21/22.01.24~01.28	2	2	1	2021-12-18	2021-12-28	114	105	110	115	115	115	115	95	0	0	2021-12-20	0	114	105	110	115	115	115	115	95	-
1	29	1	0		SK	2021-11-28	1	2021-12-01	2021-12-06	1	1	1	4	2021-12-02	5	12	1	2	1	2021-12-02	4	14	21.12.02~12.03/21.12.06~12.10/21.12.13~12.17/21.12.20/21.12.22	2	2	3	2021-12-01	2021-12-11	90	105	105	100	85	85	70	75	0	0	2021-12-06	15	75	65	75	70	85	80	70	60	65
1	59	2	0		SK	2021-11-17	1	2021-11-17	2021-11-22	1	1	1	0	2021-11-17	5	12	1	2	1	2021-11-18	1	35	(#1)21.11.18~11.19/21.11.22~11.26/21.11.29~12.03/21.12.06~12.07/(#2)21.12.08~12.10/21.12.13~12.17/21.12.20~12.24/21.12.27~12.31/22.01.03~01.06	2	2	0	2021-11-17	2021-11-27	106	105	110	115	110	100	90	95	0	0	2021-11-22	25	81	90	90	90	75	70	70	90	70
1	47	2	0		SK	2021-09-25	1	2021-10-02	2021-10-07	1	1	1	#VALUE!	?			1	2	1	2021-10-08	13	28	(#1)21.10.08/21.10.12~10.15/21.10.18~10.22/21.10.25~10.28/(#2)21.10.05~10.07/21.10.29/21.11.01~11.05/21.11.08~11.10/21.11.12/21.11.15	2	1	7	2021-10-02	2021-10-12	112	60	110	115	115	115	110	95	0	0	2021-10-07	-2	114	70	110	115	115	115	115	95	-
1	72	2	0		SK	2021-09-23	2	해당없음	해당없음	1	1	1	1	2021-09-24	5	12	1	2	1	2021-09-28	5	28	(#1)21.09.28~10.01/21.10.05~10.08/21.10.12~10.15/21.10.18~10.19/(#2)21.10.20~10.22/21.10.25~10.29/21.11.01~11.05/21.11.08	2	2	5	2021-09-28	2021-10-08	102	105	110	110	95	95	95	95	15	0	2021-10-06	4	98	105	110	105	85	90	90	90	-
1	31	2	0		H	2021-09-23	1	2021-09-28	2021-10-02	2	2	1	2	2021-09-25	5	8	3	2	1	2021-09-30	7	19	(#1)21.09.30~10.01/21.10.05~10.08/21.10.12~10.15/21.10.18~10.21/(#2)21.10.25~10.29	2	1	4	2021-09-27	2021-10-07	114	105	110	115	115	115	115	95	0	0	2021-10-07	44	70	45	55	70	60	75	95	95	45
1	61	2	0		SK	2021-09-21	1	2021-09-29	2021-10-03	2	2	1	2	2021-09-23	5	10	1	2	1	2021-09-30	9	28	(#1)21.09.30~10.01/21.10.05~10.08/21.10.12~10.15/21.10.18~10.21/(#2)21.10.25~10.28/21.11.01~11.03/21.11.05/21.11.10~11.12/21.11.15~11.17	2	1	2	2021-09-23	2021-10-03	99	50	65	100	115	115	115	95	80	0	2021-10-02	-7	106	100	105	105	115	115	100	95	-
3	35	1	3	10.9	SK	2021-06-06	1	2021-06-09	2021-06-14	2	2	1	3	2021-06-09	5	12	1	2	1	2021-06-10	4	14	21.06.10~06.11/21.06.14~06.18/21.06.22~06.05/21.06.29~07.01	2	1	3	2021-06-09	2021-06-19	86	85	85	80	75	85	105	95	0	0	2021-06-14	-8	94	85	90	90	85	95	110	95	-
1	70	2	0		H	2021-04-20	1	2021-04-21	2021-04-27	1	1	1	3	2021-04-23	5	12	3	2	1	2021-04-23	3	14	21.04.23/21.04.26~04.30/21.05.03~05.07/21.05.10/21.05.12~05.14	2	2	4	2021-04-24	2021-05-04	101	105	110	115	100	90	80	75	0	0	2021-05-04	3	98	100	105	105	95	90	85	85	0
1	38	1	0		SK	2021-03-31	1	2021-03-31	2021-04-05	2	2	1	0	2021-03-31	5	12	1	2	1	2021-04-01	1	14	21.04.01~04.02/21.04.05~04.09/21.04.12~04.16/21.04.19~04.20	2	1	0	2021-03-31	2021-04-10	114	100	110	115	115	115	115	95	0	0	2021-04-05	0	114	105	110	115	115	115	115	95	-
1	54	1	0		H	2021-03-14	1	2021-03-16	2021-03-20	1	1	1	1	2021-03-15	6	12	2	2	1	2021-03-17	3	7	21.03.17~03.19/21.03.25/21.03.29/21.04.01/21.04.08	2	1	1	2021-03-15	2021-03-25	109	80	95	110	115	115	115	95	0	0	2021-03-25	5	104	75	85	100	115	115	115	95	0
1	52	1	0		SK	2022-06-08	1	2022-06-16	2022-06-20	2	2	1	9	2022-06-17	5	12	1	2	1	2022-06-17	9	13		2	1		2022-06-15		89	95	95	95	85	80	75	80	0	0	2022-06-17		85	90	100	90	75	75	75	75	75
1	47	1	0		H	2022-05-29	1	2022-05-31	2022-06-03	2	2	1	2	2022-05-31	5	12	3	2	1	2022-05-30	1	5		2	1		2022-05-30		91	85	100	95	90	85	80	75	85	0	2022-06-02		42	25	50	55	40	25	15	30	30
1	25	1	0		SK	2022-05-02	1			2		1	2	2022-05-04	5	12	1	2	1	2022-05-09	7	13		2	1	4	2022-05-06	2022-05-16	98	95	105	105	90	85	90	95	0	0	2022-05-11	14	84	75	80	80	85	80	90	95	75
1	79	1	0		H	2022-04-19	2			2		1	2	2022-04-21	5	12	3	2	1	2022-04-21	2	4		2	1	2	2022-04-21	2022-05-01	92	100	105	100	90	85	75	85	0	0	2022-04-26	-6	98	100	110	105	95	85	80	90	0
1	40	1	0		H	2022-03-28	1	2022-04-01	2022-04-06	2		1	0	2022-03-28	5	12	3	2	1	2022-04-04	7	14		2	1	0	2022-03-28	2022-04-07	114	105	110	115	115	115	115	95	0	0	2022-04-05	12	102	100	110	110	100	90	90	95	0
1	31	2	0		SK	2021-12-22	1	2021-12-29	2022-01-03	1	2	1	7	2021-12-29	5	12	1	2	1	2021-12-30	8	6	21.12.30~12.31/22.01.03/22.01.18/22.02.03/22.02.04	2	2	7	2021-12-29	2022-01-08	82	75	80	85	80	85	85	95	80	12	2022-01-03	10	72	55	60	70	80	80	80	95	65
1	37	2	0		H	2021-11-26	1	2021-11-29	2021-12-04	1	1	1	1	2021-11-27	5	12	2	2	1	2021-11-30	4	28	(#1)21.11.30~12.03/21.12.06~21.12.10/21.12.13~21.12.17/(#2)21.12.20~12.24/21.12.27~12.31/22.01.03~01.04/22.01.06~01.07	2	1	3	2021-11-29	2021-12-09	114	105	110	115	115	115	115	95	0	0	2021-12-09	84	30	15	15	15	15	25	75	95	15
1	25	1	0		SK	2021-10-10	1	2021-10-13	2021-10-18	1	1	1	3	2021-10-13	5	12	1	2	1	2021-10-14	4	11	21.10.14~10.15/21.10.18/21.10.22/21.10.25/21.10.27/21.11.01/21.11.03/21.11.05/21.11.10/21.11.15	2	1	3	2021-10-13	2021-10-23	114	105	110	115	115	115	115	95	0	0	2021-10-18	34	80	60	70	80	85	95	85	90	65
3	60	1	3	7.5	SK	2022-05-25	1	2022-05-27	2022-05-31	2	2	1	3	2022-05-28	5	12	1	2	1	2022-05-27	2	8		2	1		2022-05-26		90	55	105	95	90	80	70	65	75	0	2022-05-28		56	30	65	65	50	40	45	60	40
1	45	1	0		SK	2021-08-29	1	2021-09-03	2021-09-08	1	1	1	6	2021-09-04	5	12	1	2	1	2021-09-06	8	14	21.09.06~09.10/21.09.13~09.17/21.09.23~09.24	2	2	5	2021-09-03	2021-09-13	84	85	90	90	85	75	70	80	0	0	2021-09-08	-12	96	100	105	110	95	85	75	75	-
1	47	1	0		H	2021-08-14	2	x	x	2	2	?타병원	#VALUE!	?타병원	?타병원	?타병원	3	2	1	2021-08-25	11	29	(#1)21.08.25~08.27/21.08.30~09.03/21.09.06~09.10/21.09.13/(#2)21.09.14~21.09.17/21.09.23~09.24/21.09.27~10.01/21.10.05~10.08	2	1	10	2021-08-24		91	95	95	90	90	95	90	90	0	0
1	48	1	0		H	2021-05-31	1	2021-06-01	2021-06-05	2	2	1	1	2021-06-01	5	12	3	2	1	2021-06-02	2	14	21.06.02~06.04/21.06.07~06.08/21.06.15~06.16/21.06.18/21.06.23/21.06.23~06.24/21.07.02	2	2	1	2021-06-01	2021-06-11	102	55	110	115	100	95	85	85	0	0	2021-06-05	30	72	80	85	80	65	65	60	85	75
3	67	1	3	6.2	SK	2021-12-11	1	2021-12-15	2021-12-19	2	2	1	4	2021-12-15	5	12	1	2	1	2021-12-15	4	14	21.12.15~12.17/21.12.20~12.24/21.12.27~12.31/22.01.03	2	2	3	2021-12-14	2021-12-24	95	60	100	100	100	90	80	75	0	0	2021-12-18	53	42	25	35	45	45	40	45	60	30
1	58	2	0		SK	2022-03-16	1	2022-03-19	2022-03-23	2		1	0	2022-03-16			1	2	1	2022-03-21	5	6		2	1	2	2022-03-18	2022-03-28	86	75	80	90	90	85	85	85	0	0	2022-03-23	28	58	70	70	60	60	50	40	80	50
3	40	1	3	7	SK	2021-11-07	1	2021-11-11	2021-11-16	2	2	1	5	2021-11-12	5	12	1	2	1	2021-11-12	5	14	21.11.12/21.11.15~11.19/21.11.22~11.26/21.11.29~12.01	2	1	4	2021-11-11	2021-11-21	94	80	100	95	95	85	85	95	0	0	2021-11-16	50	44	25	45	60	35	35	35	50	35
3	31	1	3	12.1	SK	2021-10-07	1	2021-10-13	2021-10-18	2	2	1	7	2021-10-14	5	12	1	2	1	2021-10-14	7	11	21.10.14~10.15/21.10.18/21.10.20~10.21/21.10.25~10.26/21.10.29/21.11.05/21.11.15/21.11.22	2	1	6	2021-10-13	2021-10-23	82	85	90	90	80	65	70	65	70	0	2021-10-18	37	45	35	50	65	35	20	30	35	35
3	45	1	3	7	SK	2021-09-12	2	2021-09-17	2021-09-22	2	2	1	6	2021-09-18	5	12	1	2	1	2021-09-23	11	5	21.09.23~09.24/21.09.28~09.29/21.10.01	2	1	4	2021-09-16	2021-09-26	89	90	100	90	95	85	70	65	0	0	2021-09-23	70	19	20	20	25	25	15	5	15	20
3	39	1	3	5.4	SK	2021-01-19	1	2021-01-21	2021-01-25	1		1	2	2021-01-21	5	12	1	2	1	2021-01-26	7	14	21.01.26~01.28/21.02.01~02.05/21.02.08~02.10/21.02.16~02.18	2	1	2	2021-01-21	2021-01-31	91	80	95	95	95	85	80	90	0	0	2021-01-25	36	55	20	40	60	40	75	80	85	35
1	20	1	0		H	2021-05-14	1	2021-05-17	2021-05-21	2	2	1	3	2021-05-17	5	12	3	2	1	2021-05-18	4	4	21.05.18/21.05.20/21.05.21/21.05.25	2	1	3	2021-05-17	2021-05-27	98	105	105	105	100	90	80	70	0	0	2021-05-27	40	58	70	80	70	45	35	35	50	40
1	30	1	0		H	2021-02-14	1	2021-02-17	2021-02-22	2	2	1	2	2021-02-16	5	12	3	2	1	2021-02-19	5	6	21.02.19/21.02.22~02.26	2	2	2	2021-02-16	2021-02-26	81	85	90	85	85	75	65	70	0	0	2021-02-22	46	35	35	45	50	30	15	15	20	25
1	45	2	0		H	2021-02-10	1	2021-02-16	2021-02-20	2	2	1	1	2021-02-11	5	12	3	2	1	2021-02-17	7	7	21.02.17~02.19/21.02.22~02.24/21.03.02	2	2	5	2021-02-15	2021-02-25	80	80	90	85	75	70	70	85	75	0	2021-02-19	29	51	30	55	65	50	45	35	70	50
2	80	1	0		SK	2020-07-08	1	2020-07-09	2020-07-12	1	1	1	7	2020-07-15	5	10	3	2	2						1	2	2020-07-10	2020-07-20	92	70	65	80	110	115	115	90	70	20	2020-07-11	43927	105	95	105	95	105	115	115	-	-
2	77	1	0		H	2020-01-02	1	2020-01-06	2020-01-10	1	1	1	4	2020-01-06	5	12	3	2	2						1	4	2020-01-06	2020-01-16	114	100	110	115	115	115	115	90	0	0	2020-01-10	43732	114	100	110	115	115	115	115	90	-
4	49	1	3	6.3	H	2020-11-02	1	2020-11-02	2020-11-07	1	1	1	1	2020-11-03	5	12	2	2	2	X	#VALUE!				1	0	2020-11-02	2020-11-12	114	105	110	115	115	115	115	90	0	0	2020-11-06	0	114	105	110	115	115	115	115	90	-
2	28	2	0			2019-12-26	2			1	1	1		2019-12-30			1	2	2						2	8	2020-01-03	2020-01-13	114										2019-01-13		112
2	55	2	0			2019-12-06	2			2		1		2019-12-09			1	2	2						2	3	2019-12-09	2019-12-19	84										2019-12-16		84
4	58	1	3	7.5		2019-12-01	1			2		1	5	2019-12-06			1	2	2	X	#VALUE!				2	5	2019-12-06	2019-12-16	95
2	54	1	0			2019-09-01	2			2		1		2019-09-11			1	2	2						2	10	2019-09-11	2019-09-21	92
2	64	1	0			2019-07-27	1			1	1	1		2019-07-29			1	2	2						2	2	2019-07-29	2019-08-08	114										2019-08-08		114
2	43	1	0			2019-03-21	2			2		1		2019-03-28			2	2	2						1	7	2019-03-28	2019-04-07	114										2019-04-04		114
2	47	1	0			2019-02-21	2			1		1		2019-02-21			2	2	2						2	5	2019-02-26	2019-03-08	112										2019-03-05		114
4	52	1	3	9	H	2022-04-02	1	2022-04-04	2022-04-09	1	1	1	3	2022-04-05	5	12	2	2	2	X	#VALUE!				1	2	2022-04-04	2022-04-14	114	105	110	115	115	115	115	95	0	0	2022-04-08	0	114	105	110	115	115	115	115	95	-
4	76	2	3	6.6	SK	2021-12-21	1	2021-12-24	2021-12-29	1	1	1	4	2021-12-25	5	10	1	2	2	X	#VALUE!				1	3	2021-12-24	2022-01-03	114	105	110	115	115	115	115	95	0	0	2021-12-29	0	114	105	110	115	115	115	115	95	-
2	53	2	0		H	2020-10-24	1	2020-10-26	2020-10-30	1	1	1	2	2020-10-26	5	12	3	2	2						1	2	2020-10-26	2020-11-05	114	95	110	115	115	115	115	90	0	0	2020-10-30	25	89	95	100	100	85	75	70	90	-
2	53	1	0		SK	2020-10-09	1	2020-10-10	2020-10-14	1	1	1	1	2020-10-10	5	10	1	2	2						1	1	2020-10-10	2020-10-20	105	75	85	105	115	115	115	90	0	0	2020-10-14	5	100	1005	110	110	100	85	80	90	-
2	35	2	0		SK	2020-09-17	1	2020-09-17	2020-09-27	1	1	1	1	2020-09-18	5	10	1	2	2						1	1	2020-09-18	2020-09-28	114	100	110	115	115	115	115	90	0	0	2020-09-26	3	111	105	110	115	115	105	105	90	0
2	30	1	0		H	2020-08-25	1	2020-08-25	2020-08-29	1	1	1	0	2020-08-25	5	12	3	2	2						2	0	2020-08-25	2020-09-04	108	100	110	115	110	105	95	85	0	0	2020-08-29	43988	90	80	85	90	85	90	100	85	-
2	65	1	0		SK	2020-08-10	1	2020-08-15	2020-08-19	2	2	1	5	2020-08-15	5	12	1	2	2						2	4	2020-08-14	2020-08-24	114	100	110	115	115	115	115	85	0	0	2020-08-19	6	108	100	100	110	110	110	110	85	-
2	65	1	0		H	2020-08-09	1	2020-08-10	2020-08-14	1	1	1	1	2020-08-10	5	12	3	2	2						1	1	2020-08-10	2020-08-20	114	100	110	115	115	115	115	90	0	0	2020-08-20	43961	102	100	110	100	95	100	105	90	-
2	37	1	0		H	2020-06-08	1	2020-06-08	2020-06-12	1	1	1	0	2020-06-08	5	12	2	2	2						2	0	2020-06-08	2020-06-18	112	95	105	115	115	115	1115	85	0	0	2020-06-12	43886	114	100	110	105	105	105	105	85	-
2	50	2	0		SK	2020-05-06	1	2020-05-06	2020-05-11	1	1	1	0	2020-05-06	5	12	1	2	2						1	0	2020-05-06	2020-05-16	114	100	110	115	115	115	115	90	0	0	2020-05-11	0	114	100	110	115	115	115	115	90	-
2	56	2	0		H	2020-04-13	1	2020-04-14	2020-04-18	1	2	1	1	2020-04-14	5	12	2	2	2						1	1	2020-04-14	2020-04-24	104	85	100	105	105	105	105	95	0	0	2020-04-18	0	104	100	110	105	100	100	95	90	-
2	29	2	0		H	2020-03-22	1	2020-03-23	2020-03-27	1	2	1	1	2020-03-23	5	12	3	2	2						1	1	2020-03-23	2020-04-02	114	80	110	115	115	115	115	90	0	0	2020-03-27	15	99	80	90	100	105	100	9	90	-
2	76	2	0		H	2020-02-01	1	2020-02-11	2020-02-15	1	1	1	6	2020-02-07	6	12	1	2	2						2	9	2020-02-10	2020-02-20	112	80	105	115	115	115	115	85	0	0	2020-02-17	43780	101	65	75	110	110	110	110	85	-
2	69	1	0		SK	2020-01-18	1	2020-01-22	2020-01-26	1	1	1	4	2020-01-22	5	12	1	2	2						1	4	2020-01-22	2020-02-01	114	100	110	115	115	115	105	90	0	0	2020-01-23	43748	114	100	110	115	115	115	115	90	-
2	61	1	0			2019-12-20	1			1	1	1		2019-12-23			2	2	2						2	3	2019-12-23	2020-01-02	114										2020-01-02		91
2	33	1	0			2019-12-02	1			1	1	1		2019-12-03			2	2	2						1	1	2019-12-03	2019-12-13	114										2019-12-07		102
4	63	1	3	6.4		2019-10-19	1			1	1	1	0	2019-10-19			2	2	2	X	#VALUE!				2	2	2019-10-21	2019-10-31	85										2019-10-31		65
2	40	1	0			2019-10-15	1			1		1		2019-10-16			1	2	2						2	1	2019-10-16	2019-10-26	114										2019-10-21		114
2	64	1	0			2019-07-21	1			2		1		2019-07-23			2	2	2						2	2	2019-07-23	2019-08-02	109
2	40	1	0			2019-07-20	2			1	1	1		2019-07-23			2	2	2						1	3	2019-07-23	2019-08-02	114
2	26	2	0			2019-07-05	1			1	1	1		2019-07-08			2	2	2						1	3	2019-07-08	2019-07-18	114										2019-07-18		114
2	26	1	0			2019-07-01	1			1		1		2019-07-03			1	2	2						2	2	2019-07-03	2019-07-13	112										2019-07-08		102
2	49	1	0		H	2021-05-20	2			2	2	1	5	2021-05-25	5	12	3	2	2						1	5	2021-05-25	2021-06-04	91	100	100	100	90	80	75	95	0	0	2021-05-31	55	36	25	65	40	20	25	20	50	-
2	76	2	0		H	2020-08-11	1	2020-08-13	2020-08-17	2	2	1	2	2020-08-13	5	12	3	2	2						1	2	2020-08-13	2020-08-23	88	100	100	100	85	75	65	70	80	32	2020-08-17	29	59	45	70	70	55	45	40	60	45
2	59	2	0		H	2020-04-29	1	2020-05-06	2020-05-10	1	1	1	0	2020-04-29	5	10	3	2	2						2	5	2020-05-04	2020-05-14	100	90	100	100	105	95	90	85	0	0	2020-05-11	43903	62	60	70	70	60	50	55	80	60
2	47	2	0			2019-02-20	1			1	1	1		2019-02-21			1	2	2						1	1	2019-02-21	2019-03-03	108
4	58	2	3	6.6		2019-02-14	1			1	1	1	4	2019-02-18			2	2	2	X	#VALUE!				1	4	2019-02-18	2019-02-28	114										2019-02-22		109
2	48	1	0		SK	2020-10-09	1	2020-10-14	2020-10-19	2	2	1	5	2020-10-14	5	12	1	2	2						2	5	2020-10-14	2020-10-24	82	40	90	85	85	80	70	70	0	0	2020-10-19	44093	35	10	25	50	35	30	30	50	20
2	50	1	0		SK	2020-09-09	1	2020-09-16	2020-09-21	2	2	1	7	2020-09-16	5	12	1	2	2						1	7	2020-09-16	2020-09-26	82	80	90	90	80	80	70	75	0	0	2020-09-21	44041	59	50	65	70	50	45	50	60	50
2	51	1	0		SK	2020-09-06	1	2020-09-09	2020-09-14	2	2	1	3	2020-09-09	5	12	1	2	2						2	3	2020-09-09	2020-09-19	99	70	90	110	100	100	95	80	0	0	2020-09-14	44017	76	80	80	85	75	70	65	65	75
2	57	1	0		H	2020-07-16	1	2020-07-21	2020-07-24	2	2	1	4	2020-07-20	5	12	3	2	2						1	4	2020-07-20	2020-07-30	99	100	100	100	100	95	90	90	0	0	2020-07-24	13	86	80	95	95	85	80	70	75	75
2	51	1	0		SK	2020-06-24	2			2	2	1	2	2020-06-26	5	12	1	2	2						2	2	2020-06-26	2020-07-06	89	30	95	95	90	75	75	80	65	12	2020-07-01	43998	20	15	30	30	10	10	10	25	15
2	77	1	0		H	2020-05-27	1	2020-06-02	2020-06-06	2	2	1	4	2020-05-31	5	10	1	2	2						1	6	2020-06-02	2020-06-12	92	85	95	90	95	90	90	80	95	0	2020-06-04	43906	88	55	85	85	90	90	85	80	-
2	66	2	0		H	2020-05-18	2			2	2	1	0	2020-05-18	5	10	3	2	2						1	0	2020-05-18	2020-05-28	80	40	80	80	80	80	65	75	55	8	2020-05-25	59	21	20	20	25	25	15	20	40	20
2	40	1	0		SK	2020-04-19	1	2020-04-24	2020-04-29	2	2	1	5	2020-04-24	5	12	1	2	2						1	5	2020-04-24	2020-05-04	85	90	90	90	80	80	75	80	0	0	2020-04-29	43896	59	60	65	70	55	45	45	60	60
2	60	1	0		H	2020-01-27	1	2020-01-31	2020-02-04	2	2	1	4	2020-01-31	5	12	3	2	2						2	3	2020-01-30	2020-02-09	106	100	110	115	105	95	90	85	0	0	2020-02-03	55	51	40	70	65	35	35	35	50	45
2	40	1	0			2019-08-10	1			2		1		2019-08-13			1	2	2						2	3	2019-08-13	2019-08-23	92										2019-08-17		44
2	46	2	0			2019-07-07	1			2		1		2019-07-08				2	2						2	1	2019-07-08	2019-07-18	84										2019-07-18		22
4	51	2	3	6.2		2019-06-05	1			2		1	2	2019-06-07			1	2	2	X	#VALUE!				2	2	2019-06-07	2019-06-17	88										2019-06-11		15
2	39	1	0			2019-04-17	1			1		1		2019-04-18			2	2	2						1	1	2019-04-18	2019-04-28	85										2019-04-22		85
2	49	2	0			2019-02-28	1			2		1		2020-01-01			1	2	2						2	-52	2019-01-07	2019-01-17	86
2	49	1	0			2019-01-15	1			2		1		2019-01-18			1	2	2						1	3	2019-01-18	2019-01-28	92										2019-01-23		66
2	51	2				2018-01-01	2			2		1		2018-01-08			2								2		2018-01-08		84
2	26	2	0			2018-01-02	1	2018-01-09	2018-01-15	2		1		2018-01-09			1								1		2018-01-09		114
2	68	1	0			2018-01-08	2			1	1	1		2018-01-09			2								2		2018-01-09		112
2	68	1	0			2018-02-11	1	2018-02-12	2018-02-17			1		2018-02-12			2								1		2018-02-12		95
2	67	2	0			2018-03-31	1	2018-04-04	2018-04-09	2		1		2018-04-04			1								2		2018-04-03		96
2	40	1	0			2018-04-06	1					1		2018-04-06			2								2		2018-04-09		102
2	61	1	0			2018-04-19	1			2		1		2018-04-20			1								1		2018-04-20		84
2	37	1	0			2018-05-01	1			1		1		2018-05-02			1								2		2018-05-02		99
2	50	1	0			2018-05-13	1			1		1		2018-05-17			1								2		2018-05-17		94
2	64	1	0			2018-05-29	1			1		1		2018-05-30			1								2		2018-05-30		112
2	55	2	0			2018-06-22	1			1		1		2018-06-23			1								1		2018-06-25		114
2	66	2	0			2018-06-23	1			1		1		2018-06-23			1								2		2018-07-03		112
2	42	2	0			2018-08-11	1					1		2018-08-14			1								1		2018-08-13		80
4	64	1	3	6.4		2018-08-08	1			2		1	15	2018-08-23			2			X	#VALUE!				1	2	2018-08-22		114
2	51	2	0			2018-08-18						1		2018-08-28			1								2		2018-08-28		80
2	27	2	0			2018-08-28	1			1		1		2018-08-31			1								2		2018-08-31		95
2	66	2	0			2018-09-08	1			2		1		2018-09-14											1		2018-09-13		114
4	38	1	3	9.2		2018-09-25	1					1	0	2018-09-25			1			X	#VALUE!				2	2	2018-09-27		84
2	43	1	0			2018-10-04	1					1		2018-10-06			1								2		2018-10-08		106
2	50	1	0			2018-11-09	1			2		1		2018-11-09			1								2		2018-11-09		98
2	58	2	0			2018-11-13	1			1		1		2018-11-13			1								1		2018-11-15		109
2	52	1	0			2018-11-17	1			2		1		2018-11-22			2								2		2018-11-24		91
4	68	2	3			2018-12-02	1					1	1	2018-12-03			2			X	#VALUE!				2	2	2018-12-03		96
2	65	1	0			2018-12-09	1					1		2018-12-13			2								1		2018-12-10		86
2	51	1	0			2018-12-12	1					1		2018-12-14			1								1		2018-12-14		89
2	81	1	0			2018-12-18	1			2		1		2018-12-21			1								2		2018-12-21		98
1			0
1			0
2			0
[truncated: 67 more columns]
